# Supplementary material for: Long-Term Heat Selection of the Coral Endosymbiont Cladocopium C1acro (Symbiodiniaceae) Stabilizes Associated Bacterial Communities
Source: Int J Mol Sci. 2022 Apr 28;23(9):4913. doi: 10.3390/ijms23094913 (PMC9101544; doi:10.3390/ijms23094913)
Supplement: Supplementary file 1 [file ijms-23-04913-s001.zip]

Archive with 4 entries (4 files):
- 16SrRNA_sequences.zip
- MANUSCRIPT_DRAFT_PB_20220329_Supplementary.pdf
- R_CODE_and_DATA_FILES.zip
- Supplementary Materials Table S4.xlsx
