# Supplementary material for: Long-Term Heat Selection of the Coral Endosymbiont Cladocopium C1acro (Symbiodiniaceae) Stabilizes Associated Bacterial Communities
Source: Int J Mol Sci. 2022 Apr 28;23(9):4913. doi: 10.3390/ijms23094913 (PMC9101544; doi:10.3390/ijms23094913)
Supplement: Supplementary file 1 [file ijms-23-04913-s001.zip › Supplementary Materials Table S4.xlsx]

## Sheet: ASV_Abundance_Table
		NCBI GENBANK ACCESSION NUMBER	ASV	SS1	SS19	SS2	SS3	SS4	SS5	SS6	SS7	SS8	SS9	WT10	WT11	WT12	WT13	WT14	WT15	WT16	WT17	WT18	SS	WT	SS+	SS-	CORE?	ASV_ID	PHYLUM	CLASS	ORDER	FAMILY	GENUS	SPECIES
																																						CORE ASVs
		ON361601	25812230a8d97fbe1fc033db94fdae9c	0.0978645	0.230603	0.0274209	0	0.207605	0.0131008	0	0	0.038342	0.12669	0.242009	0.0917367	0.0384571	0.00232629	0.463691	0.0833132	0.255692	0.166417	0.173024	0.0741627	0.168519	0.0454022	0.0864886	NO	25812230a8d97fbe1fc033db94fdae9c	Proteobacteria	Alphaproteobacteria	Alphaproteobacteria_Incertae_Sedis	Alphaproteobacteria_Incertae_Sedis	Acuticoccus	uncultured_Acuticoccus				% similarity	WT	SHARED	SS
		ON361602	430cff2e02ea8fd3b566f153b01c88e6	0.00171757	0.0171051	0.0164526	0.0363507	0.00675053	0.022957	0	0	0	0.0120482	0	0.000818116	0.00212063	0	0.000896234	0.00883518	0.00788864	0.000817688	0.00323062	0.0113382	0.00273412	0.000572523	0.015952	NO	430cff2e02ea8fd3b566f153b01c88e6	Proteobacteria	Alphaproteobacteria	Alphaproteobacteria_Incertae_Sedis	Alphaproteobacteria_Incertae_Sedis	Acuticoccus	uncultured_Acuticoccus				100	19	9	13
		ON361603	041a88c77ef6544996026d01be88898a	0.222388	0.138882	0.249014	0.0786256	0.133761	0.329345	0.0799149	0.120898	0.252333	0.21506	0	0.0340311	0.00322948	0.161481	0.026241	0.0837209	0.156762	0.515661	0.178313	0.182022	0.128827	0.19854	0.174943	NO	041a88c77ef6544996026d01be88898a	Proteobacteria	Gammaproteobacteria	Alteromonadales	Alteromonadaceae	Aestuariibacter	uncultured_Aestuariibacter				90	30	16	26
		ON361604	002891b8bc9caf921742089e0c6530c6	0	0	0	0	0	0	0	0	0	0	0	0	0	0	0	0.557666	0.065708	0	0	0	0.0692638	0	0	NO	002891b8bc9caf921742089e0c6530c6	Proteobacteria	Gammaproteobacteria	Oceanospirillales	Alcanivoracaceae	Alcanivorax	uncultured_Alcanivorax				80	43	25	36
		ON361605	1512484cf29875c55746ce44e0dd4e41	0.0284899	0.0849954	0.153397	0.0385378	0.00642675	0.0153315	0.0270722	0.0779224	0.0575671	0.0444079	0.0385879	0.00192064	0.0432008	0.00644084	0.00485472	0.000484337	0.0430584	0.03345	0.00913601	0.0534148	0.020126	0.0546598	0.0528812	NO	1512484cf29875c55746ce44e0dd4e41	Proteobacteria	Gammaproteobacteria	Oceanospirillales	Alcanivoracaceae	Alcanivorax	uncultured_Alcanivorax				70	66	39	44
		ON361606	958d13f8e2ef12aa57e086f32786c58b	0.0384584	0	0.012927	0	0	0.0319321	0.00308255	0	0	0.00179367	0	0	0.00385439	0.00155831	0	0.000379426	0	0	0	0.00881937	0.00064357	0.0128195	0.00710504	NO	958d13f8e2ef12aa57e086f32786c58b	Proteobacteria	Gammaproteobacteria	Oceanospirillales	Alcanivoracaceae	Alcanivorax	uncultured_Alcanivorax				60	74	48	56
		ON361607	ba0c174d29ff6a18d25f222cb8110aa1	0.185203	0.102142	0.100151	0.248813	0.215268	0.459334	0.127745	0.0299356	0.544756	0.199714	0.500938	0.312333	0.0426775	1.36012	0.844691	0.95479	0.528675	0.460201	0.770188	0.221306	0.641624	0.253298	0.207595	NO	ba0c174d29ff6a18d25f222cb8110aa1	Proteobacteria	Gammaproteobacteria	Oceanospirillales	Alcanivoracaceae	Alcanivorax	uncultured_Alcanivorax				50	81	51	70
		ON361608	8bf587c7640b64e109cd87f63effc923	1.79081	2.76386	2.04447	0.888186	1.19197	1.18145	1.47187	1.36547	1.83429	2.02194	0.540717	0.00163623	0	0	0.000821666	0.00290602	0.000907738	0.000817688	0.619929	1.65543	0.129748	1.66353	1.65196	YES for SS	8bf587c7640b64e109cd87f63effc923	Proteobacteria	Gammaproteobacteria	Salinisphaerales	Algiphilaceae	Algiphilus	uncultured_Algiphilus
		ON361609	504019922c3e1bf7b58f0563b82909b6	0	0	0	0	0	0	0	0	0	0	0	0.339383	0.0128316	0	0.311464	0.0156913	0.294786	0.0269557	0	0	0.111235	0	0	NO	504019922c3e1bf7b58f0563b82909b6	Proteobacteria	Gammaproteobacteria	Oceanospirillales	Kangiellaceae	Aliikangiella	uncultured_Aliikangiella
		ON361610	96e5d69cd433ef70c0394c3f2f5f73d3	0	0	0	0	0.407787	0.0249538	0	0	0	0	0	0	0	0	0	0	0	0	0	0.0432741	0	0	0.0618201	NO	96e5d69cd433ef70c0394c3f2f5f73d3	Proteobacteria	Gammaproteobacteria	Oceanospirillales	Kangiellaceae	Aliikangiella	Aliikangiella_marina
		ON361611	ec9b7b4c7f1bc102a39b653153d6655d	0.724326	0.0440865	0.22324	0.0296581	0.00317071	0.252124	0.0520537	0.101327	0.0172207	0.0732639	0.701591	0.0142932	0.480779	0.981927	0.111133	0.729342	0.0431175	0.788534	1.149	0.152047	0.555525	0.280958	0.0967996	NO	ec9b7b4c7f1bc102a39b653153d6655d	Proteobacteria	Gammaproteobacteria	Oceanospirillales	Kangiellaceae	Aliikangiella	uncultured_Aliikangiella
		ON361612	f5235ef383b3c3271ba8581d906bf616	0.0170814	0	0.0126012	0.0145862	0	0	0.0146932	0	0	0	0	0	0	0	0	0	0	0	0	0.0058962	0	0.00569381	0.00598294	NO	f5235ef383b3c3271ba8581d906bf616	Proteobacteria	Gammaproteobacteria	Oceanospirillales	Kangiellaceae	Aliikangiella	uncultured_Aliikangiella
		ON361613	526234f3c4cf6d8381054080381e21a1	0	0	0	0	0	0	0	0	0	0	0	0.0337348	0.0096355	0	0	0	0	0	0	0	0.00481892	0	0	NO	526234f3c4cf6d8381054080381e21a1	Spirochaetes	Spirochaetia	Spirochaetales	Spirochaetaceae	Alkalispirochaeta	uncultured_Alkalispirochaeta
		ON361614	5ff4e59898d66dd4864478a50556e451	0.263099	0.0293963	0.381647	0.17784	0.488446	0.644637	0.519693	0.0371058	0.0597565	0.229402	0.261138	0.467462	0.416085	0.295166	0.262176	0.374147	0.340197	0.268666	0.460571	0.283102	0.349512	0.119987	0.353009	YES for WT	5ff4e59898d66dd4864478a50556e451	Proteobacteria	Alphaproteobacteria	Sneathiellales	Sneathiellaceae	AT-s3-44	uncultured_bacterium_AT-s3-44
		ON361615	c1ea51b1aadc12cc536bf5d95163c907	0	0.204263	0	0	0	0	0	0	0	0	0.022185	0	0	0	0	0	0	0	0	0.0204263	0.002465	0	0.0291804	NO	c1ea51b1aadc12cc536bf5d95163c907	Proteobacteria	Alphaproteobacteria	Sneathiellales	Sneathiellaceae	AT-s3-44	uncultured_bacterium_AT-s3-44
		ON361616	0fd1aedfbcb46c0d4fb4d4d37ed86105	0	0	0	0	0	0	0	0	0.0326267	0.00240115	0	0	0	0	0	0	0	0	0	0.00350278	0	0.0108756	0.000343022	NO	0fd1aedfbcb46c0d4fb4d4d37ed86105	Bacteroidetes	Rhodothermia	Balneolales	Balneolaceae	Balneola	uncultured_Balneola
		ON361617	17deb2d0eb70eb6252e95081825b297a	0	0	0	0	0	0	0.00307128	0	0	0	0.00134541	0.0046594	0.00184592	0.00571381	0.00339808	0	0	0.00216563	0	0.000307128	0.00212536	0	0.000438754	NO	17deb2d0eb70eb6252e95081825b297a	Bacteroidetes	Rhodothermia	Balneolales	Balneolaceae	Balneola	uncultured_Balneola
		ON361618	26f3d8ea2916dfd2873c3fc84f25f8a7	0	0	0	0	0	0	0.00100144	0	0	0	0.00393236	0.0020174	0.00449029	0.0025115	0.000821666	0	0.000873408	0.00259875	0	0.000100144	0.00191615	0	0.000143063	NO	26f3d8ea2916dfd2873c3fc84f25f8a7	Bacteroidetes	Rhodothermia	Balneolales	Balneolaceae	Balneola	uncultured_Chitinophagaceae
		ON361619	387d0402befad21b23e8a580edae78c7	0.0103388	0	0.00560052	0	0	0	0.704205	0.00579777	0	0	0.00242525	0.00290872	0	0.00119248	0.00492929	0.00901978	0.0413021	0.0171326	0.00406229	0.0725942	0.00921917	0.00537886	0.101401	NO	387d0402befad21b23e8a580edae78c7	Bacteroidetes	Rhodothermia	Balneolales	Balneolaceae	Balneola	uncultured_Balneola
		ON361620	38f4ee1d314f78caaabf22a0a686dcb3	0.00771008	0.00910117	0.00076041	0.00468671	0.00779665	0	5.30767	0.0613894	0.0140564	0.00167625	5.69218	8.05962	12.6396	5.10232	5.83271	4.21382	4.19068	5.1301	0.592725	0.541485	5.71708	0.0277186	0.761671	NO	38f4ee1d314f78caaabf22a0a686dcb3	Bacteroidetes	Rhodothermia	Balneolales	Balneolaceae	Balneola	uncultured_Balneola
		ON361621	4273b2cd4b6c1e62b0ff3ae5246be06c	0	0	0	0.0480513	0	0	0	0	0	0	0	0	0	0	0	0	0	0	0	0.00480513	0	0	0.00686447	NO	4273b2cd4b6c1e62b0ff3ae5246be06c	Bacteroidetes	Rhodothermia	Balneolales	Balneolaceae	Balneola	uncultured_Balneola
		ON361622	44a5ca29cac8eb5256171b3643710599	0	0	0.00320505	0.0103251	0	0	0.0112341	0.0057709	0.00292466	0	0	0	0	0	0	0	0	0	0	0.00334598	0	0.00289852	0.00353775	NO	44a5ca29cac8eb5256171b3643710599	Bacteroidetes	Rhodothermia	Balneolales	Balneolaceae	Balneola	uncultured_Balneola
		ON361623	5396fead4846400a4a31d9a68a6231d1	0.415531	0	0.156814	0.204207	0	0	0	0	0	0	0	0	0	0	0	0	0	0	0.000522542	0.0776553	5.80603e-05	0.13851	0.0515745	NO	5396fead4846400a4a31d9a68a6231d1	Bacteroidetes	Rhodothermia	Balneolales	Balneolaceae	Balneola	uncultured_Balneola
		ON361624	547fbe649307067ad5e1e21fbc8c54b8	0	0.399628	0	0	0	0	0	0	0.358139	0.0988277	0.0541538	0	0	0	0	0	0	0	0	0.0856594	0.00601708	0.11938	0.0712079	NO	547fbe649307067ad5e1e21fbc8c54b8	Bacteroidetes	Rhodothermia	Balneolales	Balneolaceae	Balneola	uncultured_Balneola
		ON361625	55d09cbb80cca10daa95027be075e352	0	0	0.00424492	0.0128868	0.000528452	0	0.00558646	0.0143619	0.00193147	0.00335761	0	0	0	0	0	0	0	0	0	0.00428976	0	0.00543111	0.00380061	NO	55d09cbb80cca10daa95027be075e352	Bacteroidetes	Rhodothermia	Balneolales	Balneolaceae	Balneola	uncultured_Balneola
		ON361626	58091839daac1abdc1a693cdafa7f7d3	0	0	0	0	0	0	0.00257056	0	0	0	0.00487238	0.00420502	0.00867842	0.00103887	0.00317033	0.00177557	0.00121256	0.00129938	0	0.000257056	0.00291695	0	0.000367222	NO	58091839daac1abdc1a693cdafa7f7d3	Bacteroidetes	Rhodothermia	Balneolales	Balneolaceae	Balneola	uncultured_Chitinophagaceae
		ON361627	615a53c698548f9d76cda97b275a4643	0	0	0	0	0	0	0	0	0	0	0	0	0.00120296	0	0	0	0.0190014	0	0	0	0.00224493	0	0	NO	615a53c698548f9d76cda97b275a4643	Bacteroidetes	Rhodothermia	Balneolales	Balneolaceae	Balneola	uncultured_Balneola
		ON361628	710f44d975a56c45b8c50c01b9fcc2e6	0	0	0.00228123	0.00480998	0	0	0.0115576	0.0067249	0	0	0	0	0	0	0	0	0	0	0	0.00253737	0	0.00224163	0.00266412	NO	710f44d975a56c45b8c50c01b9fcc2e6	Bacteroidetes	Rhodothermia	Balneolales	Balneolaceae	Balneola	uncultured_Balneola
		ON361629	836483d659663b0629e2597dd4e01498	0	0	0	0	0	0	0	0	0.0721021	0	0	0	0	0	0	0	0	0	0	0.00721021	0	0.024034	0	NO	836483d659663b0629e2597dd4e01498	Bacteroidetes	Rhodothermia	Balneolales	Balneolaceae	Balneola	uncultured_Balneola
		ON361630	89567d021232c063dd359930c729fbe9	0	0	0	0	0	0	0.00155238	0	0	0	0.00433808	0.00366509	0.00260536	0.00266278	0.000775134	0	0.00131011	0.00129938	0.00126947	0.000155238	0.00199171	0	0.000221768	NO	89567d021232c063dd359930c729fbe9	Bacteroidetes	Rhodothermia	Balneolales	Balneolaceae	Balneola	uncultured_Chitinophagaceae
		ON361631	901da94e2d70923a29f646847580d9f9	0	0	0.00210019	0.00528688	0	0	0.0126415	0.00374581	0.00289721	0	0	0	0	0	0	0.00092302	0	0	0	0.00266716	0.000102558	0.00221434	0.00286122	NO	901da94e2d70923a29f646847580d9f9	Bacteroidetes	Rhodothermia	Balneolales	Balneolaceae	Balneola	uncultured_Balneola
		ON361632	903741e7367a100af315428ccf5e4525	0.373702	0.366942	10.3792	2.41917	2.3815	5.20199	1.25479	0.812535	0.0577684	2.37422	0.0511565	0.804834	1.28777	1.71024	1.18701	0.186616	2.78604	0.565378	1.47064	2.56218	1.11663	0.414669	3.48254	NO	903741e7367a100af315428ccf5e4525	Bacteroidetes	Rhodothermia	Balneolales	Balneolaceae	Balneola	uncultured_Balneola
		ON361633	94d71f693552715df3659ef036c6a198	0	0	0	0	0	0	0.0433274	0	0	0	0	0	0	0	0	0	0.00181548	0.00185901	0	0.00433274	0.000408276	0	0.00618963	NO	94d71f693552715df3659ef036c6a198	Bacteroidetes	Rhodothermia	Balneolales	Balneolaceae	Balneola	uncultured_Chitinophagaceae
		ON361634	951e4eaaf92f8db6b00fb3fe3aadc619	0	0	0.00120328	0.00762461	0.000528452	0.00124769	0.0100443	0.00588585	0.00290636	0	0	0	0	0	0	0	0	0.000929506	0	0.00294406	0.000103278	0.00293074	0.00294977	NO	951e4eaaf92f8db6b00fb3fe3aadc619	Bacteroidetes	Rhodothermia	Balneolales	Balneolaceae	Balneola	uncultured_Balneola
		ON361635	b3f696c36cebf4db3458943358091929	0	0	0	0	0	0	0	0	0	0	0	0	0	0	0	0	0.0268106	0	0	0	0.00297896	0	0	NO	b3f696c36cebf4db3458943358091929	Bacteroidetes	Rhodothermia	Balneolales	Balneolaceae	Balneola	uncultured_Chitinophagaceae
		ON361636	bf3d2391dde51a3588e9adb06421b337	0	0	0	0	0	0	0.81481	0.00985622	0.0014486	0	0.00145515	0	0	0	0	0.00140736	0.00907738	0.00511228	0	0.0826115	0.00189469	0.00376827	0.116401	NO	bf3d2391dde51a3588e9adb06421b337	Bacteroidetes	Rhodothermia	Balneolales	Balneolaceae	Balneola	uncultured_Balneola
		ON361637	c8710aa549ca077c97af8a02a65605c5	0.00175957	0	0.0101975	0.00117335	0.00118125	0.00124769	0.00252082	0.000958295	0	0.00243191	0	0	0	0.000794988	0.000896234	0	0.000436704	0	0.00103021	0.00214704	0.000350904	0.000905956	0.00267893	NO	c8710aa549ca077c97af8a02a65605c5	Bacteroidetes	Rhodothermia	Balneolales	Balneolaceae	Balneola	uncultured_Balneola
		ON361638	d5ffb73d034b60569679bf991e9b92e0	0	0	0.00120328	0.0200136	0.0010569	0	0.0277041	0.0203154	0.00147606	0.00175173	0	0	0	0	0	0.00092302	0	0	0	0.00735211	0.000102558	0.00726383	0.00738995	NO	d5ffb73d034b60569679bf991e9b92e0	Bacteroidetes	Rhodothermia	Balneolales	Balneolaceae	Balneola	uncultured_Balneola
		ON361639	ded6e7c73d5a10943a353214af402329	0.00131396	0	0	0	0	0	0	0.00347866	0	0.00302451	0	0	0	0	0	0.0015177	0.0245089	0.0125483	0	0.000781713	0.00428611	0.00159754	0.000432072	NO	ded6e7c73d5a10943a353214af402329	Bacteroidetes	Rhodothermia	Balneolales	Balneolaceae	Balneola	uncultured_Balneola
		ON361640	f24797b7fa2ab516dce5e7c7aec54918	0.144663	0	0.0785336	0.0907588	0	0.00124769	0.0198855	0.0432729	0.00478311	0.00201634	0.0197181	0.0211821	0.0236759	0.00538382	0.0419411	0.108303	0.0834389	0.0260967	0.0124592	0.0385161	0.038022	0.0642397	0.0274917	NO	f24797b7fa2ab516dce5e7c7aec54918	Bacteroidetes	Rhodothermia	Balneolales	Balneolaceae	Balneola	uncultured_Balneola
		ON361641	f6d2707cb52ccf6194f43a83ca4d3709	0	0	0	0	0	0	0.00551951	0	0	0	0.00179388	0.00230704	0.00674074	0	0.00542594	0.00590434	0	0.00276054	0	0.000551951	0.00277028	0	0.000788502	NO	f6d2707cb52ccf6194f43a83ca4d3709	Bacteroidetes	Rhodothermia	Balneolales	Balneolaceae	Balneola	uncultured_Chitinophagaceae
		ON361642	9801f45ce70feeb5472595a6c89ef95b	0	0	0	0	0	0	0	0	0	0	0	0	0.0296646	0.000794988	0	0	0	0	0	0	0.0033844	0	0	NO	9801f45ce70feeb5472595a6c89ef95b	Proteobacteria	Alphaproteobacteria	Rhizobiales	Rhizobiales_Incertae_Sedis	Bauldia	uncultured_Bauldia
		ON361643	74681365a174dd175d18a0782868584c	0.0334319	0	0.0577912	0.0217618	0.00951213	0.00374308	0	0	0	0	0	0.0777716	0.186041	0.0385071	0.00179247	0	0	0.00592997	0.0109288	0.012624	0.0356634	0.011144	0.0132583	NO	74681365a174dd175d18a0782868584c	Proteobacteria	Gammaproteobacteria	Cellvibrionales	Spongiibacteraceae	BD1-7_clade	uncultured_Spongiibacteraceae_BD1-7
		ON361644	19ff2149066cf2b34e91f4e6b89d6e3b	0	0.207045	0	0	0.00264226	0	0	0	0	0	0.125555	0	0	0	0	0	0	0	0	0.0209687	0.0139506	0	0.0299553	NO	19ff2149066cf2b34e91f4e6b89d6e3b	Proteobacteria	Deltaproteobacteria	Bdellovibrionales	Bdellovibrionaceae	Bdellovibrio	uncultured_Bdellovibrio
		ON361645	489bdcb29595a7a7b59d604494c6cca8	0	0	0	0	0	0	0	0	0	0	0	0.0319494	0.00200494	0.0982084	0	0.0580522	0.0500133	0.0968153	0	0	0.0374493	0	0	NO	489bdcb29595a7a7b59d604494c6cca8	Proteobacteria	Deltaproteobacteria	Bdellovibrionales	Bdellovibrionaceae	Bdellovibrio	uncultured_Bdellovibrio
		ON361646	5ae1c674d94d266e02096cd106f270eb	0.382522	0	0.0106457	0	0	0	0	0.00115955	0	0	0.124694	0.22692	0.11447	0.189528	0.401605	0.0308081	0.206008	0.0636621	0.068581	0.0394327	0.158475	0.127894	0.00152082	NO	5ae1c674d94d266e02096cd106f270eb	Proteobacteria	Deltaproteobacteria	Bdellovibrionales	Bdellovibrionaceae	Bdellovibrio	uncultured_Bdellovibrio
		ON361647	80e725e656e652d74795633fef64dcaa	0	0	0	0	0	0	0	0	0	0	0	0	0	0.0226767	0	0	0	0	0	0	0.00251963	0	0	NO	80e725e656e652d74795633fef64dcaa	Proteobacteria	Deltaproteobacteria	Bdellovibrionales	Bdellovibrionaceae	Bdellovibrio	uncultured_Bdellovibrio
		ON361648	94d7ab6b907668554ee66613310a338f	0	0	0	0	0	0	0	0	0	0	0	0	0	0	0.0208349	0	0	0	0	0	0.00231499	0	0	NO	94d7ab6b907668554ee66613310a338f	Proteobacteria	Deltaproteobacteria	Bdellovibrionales	Bdellovibrionaceae	Bdellovibrio	uncultured_Bdellovibrio
		ON361649	a357446f63ef1956209d1fd8f813e294	0	0	0	0	0	0	0	0	0	0	0.00277697	0.0253769	0	0	0.00516582	0	0	0	0	0	0.00370219	0	0	NO	a357446f63ef1956209d1fd8f813e294	Proteobacteria	Deltaproteobacteria	Bdellovibrionales	Bdellovibrionaceae	Bdellovibrio	uncultured_Bdellovibrio
		ON361650	d7d2ac4720622f778bff876246abdaa8	0.039473	0.0290299	0.00152082	0.0444931	0.00264226	0	0	0.0333878	0.0801496	0.0288437	0	0.00368152	0	0	0.032615	0.0188861	0.00941925	0.0077755	0	0.025954	0.00804193	0.0510034	0.0152186	NO	d7d2ac4720622f778bff876246abdaa8	Proteobacteria	Deltaproteobacteria	Bdellovibrionales	Bdellovibrionaceae	Bdellovibrio	uncultured_Bdellovibrio
		ON361651	f380e8c8b32a656d1fefc3cd5ad1ee14	0	0	0.0495108	0.0163287	0	0	0	0	0	0	0	0	0	0	0	0	0	0.071448	0.00566613	0.00658396	0.00856824	0	0.00940565	NO	f380e8c8b32a656d1fefc3cd5ad1ee14	Proteobacteria	Deltaproteobacteria	Bdellovibrionales	Bdellovibrionaceae	Bdellovibrio	uncultured_Bdellovibrio
		ON361652	4bcaa74a9d1c3fc08ff9ad9f301ce7ad	0.190681	0.143646	0.115098	0.0959508	0.0583101	0.123731	0.0630531	0.0647801	0.0872598	0.205479	0.0286519	0.142842	0.0325342	0.0326364	0.0799635	0.103746	0.118835	0.0847438	0.147029	0.114799	0.0856646	0.11424	0.115038	NO	4bcaa74a9d1c3fc08ff9ad9f301ce7ad	Planctomycetes	Planctomycetacia	Pirellulales	Pirellulaceae	Blastopirellula	uncultured_Blastopirellula
		ON361653	ae11c24ca83d9da94d1c0350fbbd4155	0	0	0	0	0	0	0	0	0	0	0	0	0.0334404	0.00110447	0	0	0	0	0	0	0.00383832	0	0	NO	ae11c24ca83d9da94d1c0350fbbd4155	Planctomycetes	Planctomycetacia	Pirellulales	Pirellulaceae	Blastopirellula	uncultured_Blastopirellula
		ON361654	2dd956ddf9b1e11fc06258cd43405b25	0.064833	0	0.00456246	0	0	0	0	0	0.0321413	0.00890963	0	0	0	0	0	0	0.0153391	0.0180986	0.00530591	0.0110446	0.00430485	0.0323248	0.00192458	NO	2dd956ddf9b1e11fc06258cd43405b25	Proteobacteria	Gammaproteobacteria	Cellvibrionales	Porticoccaceae	C1-B045	uncultured_Porticoccaceae_C1-B045
		ON361655	3d92bac33bdb6470c0ae5894b6e8c5fd	0	0	0	0	0	0	0	0.00193162	0	0	0	0.000840774	0	0	0.0514089	0.0133838	0	0	0	0.000193162	0.00729261	0.000643874	0	NO	3d92bac33bdb6470c0ae5894b6e8c5fd	Patescibacteria	Parcubacteria	Candidatus_Colwellbacteria	Candidatus_Colwellbacteria_bacterium_RBG_13_48_8	Candidatus_Colwellbacteria_bacterium_RBG_13_48_8	Candidatus_Colwellbacteria_bacterium_RBG_13_48_8
		ON361656	5b0ebf06948aba85bff559793ebffbe0	0.152176	0	0	0.00292669	0.00245892	0.00346952	0.00103492	0.00308401	0	0.0021673	1.84264	2.48132	0.506791	0.82746	0.810634	3.28075	1.26998	0.104224	1.23224	0.0167317	1.37289	0.0517532	0.00172248	NO	5b0ebf06948aba85bff559793ebffbe0	Proteobacteria	Alphaproteobacteria	Parvibaculales	Parvibaculaceae	Candidatus_Phaeomarinobacter	Candidatus_Phaeomarinobacter_ectocarpi
		ON361657	447959b46087a41bbe1a3f5373047963	0	0	0	0	0.0010569	0	0	0.00752097	0.00147606	0	0	0	0.0412307	0.00507941	0	0	0	0	0	0.00100539	0.00514556	0.00299901	0.000150986	NO	447959b46087a41bbe1a3f5373047963	Proteobacteria	Gammaproteobacteria	Tenderiales	Tenderiaceae	Candidatus_Tenderia	uncultured_Candidatus_Tenderia
		ON361658	aa9a3cbf39d9642758d98057b379e18c	0	0	0	0.00271651	0	0.0160555	0.0251432	0.00173933	0	0	0	0	0	0	0	0	0	0	0	0.00456545	0	0.000579777	0.0062736	NO	aa9a3cbf39d9642758d98057b379e18c	Proteobacteria	Gammaproteobacteria	Tenderiales	Tenderiaceae	Candidatus_Tenderia	uncultured_Candidatus_Tenderia
		ON361659	afe51b0a8e13fc134a074d84a9457cc1	0.676781	0	0.0357393	0	0	0	0	0	0	0	0	0	0	0	0	0	0	0	0	0.071252	0	0.225594	0.00510561	NO	afe51b0a8e13fc134a074d84a9457cc1	Proteobacteria	Gammaproteobacteria	Tenderiales	Tenderiaceae	Candidatus_Tenderia	uncultured_Candidatus_Tenderia
		ON361660	163c85a36817118e76c975b0424e5e94	0.10334	0.10797	0.219664	0.109278	0.040831	0.086457	0.337208	0.117822	0.112529	0.0595179	0.0628383	0.0198834	0.00996321	0.05787	0.0991368	0.148212	0.130108	0.0817095	0.0726523	0.129462	0.0758192	0.11123	0.137275	NO	163c85a36817118e76c975b0424e5e94	Bacteroidetes	Bacteroidia	Flavobacteriales	Flavobacteriaceae	Costertonia	Chromera_velia
		ON361661	0c13fdb60b9ecbbf1cdd288edfb96d68	0.201573	0.341823	0.854365	0.448851	0.290727	0.735398	0.24457	0.925671	0.0760159	0.159242	0.372523	0.523781	1.27394	0.144295	0.33422	0.0394677	0.042468	0.453591	0.672784	0.427824	0.428564	0.401087	0.439282	NO	0c13fdb60b9ecbbf1cdd288edfb96d68	Bacteroidetes	Bacteroidia	Flavobacteriales	Crocinitomicaceae	Crocinitomix	uncultured_Crocinitomix
		ON361662	34196fb3b71a10bbe28f7f278a6a81ff	0	0	0.00140013	0.00292669	0	0	0	0	0.00289721	0	0	0.0049087	0.0380175	0.0152998	0	0	0	0	0	0.000722402	0.00646955	0.000965736	0.000618116	NO	34196fb3b71a10bbe28f7f278a6a81ff	Bacteroidetes	Bacteroidia	Flavobacteriales	Crocinitomicaceae	Crocinitomix	uncultured_Crocinitomix
		ON361663	99fe1a179679b63f6e7544f755efc6f1	0	0.00265233	0	0	0	0	0	0	0	0	0.0104747	0.00122717	0.0225637	0.00385294	0.000771664	0.00468159	0	0	0	0.000265233	0.00484132	0	0.000378905	NO	99fe1a179679b63f6e7544f755efc6f1	Bacteroidetes	Bacteroidia	Flavobacteriales	Crocinitomicaceae	Crocinitomix	uncultured_Crocinitomix
		ON361664	b19e90c257fc263e77025efa458adf99	0	0	0	0	0	0	0	0	0	0	0	0.000818116	0.0783863	0.00257709	0	0	0	0	0	0	0.00908684	0	0	NO	b19e90c257fc263e77025efa458adf99	Bacteroidetes	Bacteroidia	Flavobacteriales	Crocinitomicaceae	Crocinitomix	uncultured_Crocinitomix
		ON361665	c1b5f68d93019e0fc4bc58a6e5d5141f	0	0	0	0	0	0	0	0	0	0	0	0	0	0	0	0	0	0.140485	0.0398132	0	0.0200331	0	0	NO	c1b5f68d93019e0fc4bc58a6e5d5141f	Bacteroidetes	Bacteroidia	Flavobacteriales	Crocinitomicaceae	Crocinitomix	uncultured_Crocinitomix
		ON361666	d9ec5459d662070f4bddfa65fa7f8d16	0	0	0	0	0	0	0	0	0.179594	0	0	0	0	0	0	0.0830439	0.0444791	0	0	0.0179594	0.0141692	0.0598645	0	NO	d9ec5459d662070f4bddfa65fa7f8d16	Bacteroidetes	Bacteroidia	Flavobacteriales	Crocinitomicaceae	Crocinitomix	uncultured_Crocinitomix
		ON361667	a1eb179c998a018ed0c3ec4a5d71d124	0.00656534	0.0812572	0	0	0	0.0161028	0	0	0.0275798	0.0357788	0.0405089	0.0261517	0	0.0250902	0.0266741	0.0106342	0.0196777	0.00179576	0.0552368	0.0167284	0.0228633	0.0113817	0.0190198	NO	a1eb179c998a018ed0c3ec4a5d71d124	Proteobacteria	Alphaproteobacteria	Rhizobiales	Devosiaceae	Devosia	uncultured_Devosia
		ON361668	4e38f3b8f5207e2898e3b1894c99eca6	0.0184755	0.0572123	0	0.00469123	0.00248025	0.000623846	0	0	0.00381738	0.00469427	0.00908263	0.117784	0.0107184	0.0019309	0.454556	0.383054	0.0653765	0.00129938	0.0993253	0.00919947	0.127014	0.00743096	0.00995741	NO	4e38f3b8f5207e2898e3b1894c99eca6	Bacteroidetes	Bacteroidia	Cytophagales	Cyclobacteriaceae	Ekhidna	uncultured_Ekhidna
		ON361669	94b94b274623905d48a41cf21e77097a	0.00262791	0	0.0377791	0.013489	0	0	0.00102752	0	0	0	0	0	0	0	0	0	0	0	0.00084631	0.00549235	9.40345e-05	0.000875971	0.0074708	NO	94b94b274623905d48a41cf21e77097a	Bacteroidetes	Bacteroidia	Cytophagales	Cyclobacteriaceae	Ekhidna	uncultured_Ekhidna
		ON361670	9e9a523091ede5ba8d78c45669d4d341	0	0	0	0	0	0	0	0	0	0	0	0	0.0103783	0	0	0.00956608	0	0	0	0	0.00221604	0	0	NO	9e9a523091ede5ba8d78c45669d4d341	Bacteroidetes	Bacteroidia	Cytophagales	Cyclobacteriaceae	Ekhidna	uncultured_Ekhidna
		ON361671	3842a2b5ccddd5f88e9526f9779f6c14	0.0822322	0.0310472	0.00684369	0.00887521	0.0878737	0.00634971	0.0709369	0.075913	0.0199239	0.00365207	0.0917117	0.0776181	0.00487363	0.0507047	0.00599515	0.43978	0.156869	0.0537228	0.00618123	0.0393648	0.0986063	0.0593564	0.0307969	NO	3842a2b5ccddd5f88e9526f9779f6c14	Proteobacteria	Alphaproteobacteria	Sphingomonadales	Sphingomonadaceae	Erythrobacter	uncultured_Erythrobacter
		ON361672	fdc2d924c41c68f31236d9b0b9d94dbb	0.597696	0.0798144	0.00240657	0.00957462	0.00884076	0.0118494	0.004515	1.41664	0.247034	0.582093	4.25112	6.40422	4.00005	7.51642	5.05448	8.93633	7.1028	1.88614	4.35792	0.296046	5.50105	0.753789	0.0998705	YES for WT	fdc2d924c41c68f31236d9b0b9d94dbb	Bacteroidetes	Bacteroidia	Cytophagales	Cyclobacteriaceae	Fabibacter	Flammeovirgaceae_bacterium_EF2C-B566
		ON361673	0a7c494b3a6d084c79a1c756920d7ddb	0.258819	0	0.00456246	0	2.38225	0.122674	0.0174927	0.0902611	0.0516502	0.0026276	0	0	0	0	0	0	0	0	0.0036578	0.293033	0.000406422	0.133577	0.361372	NO	0a7c494b3a6d084c79a1c756920d7ddb	Bacteroidetes	Bacteroidia	Cytophagales	Cyclobacteriaceae	Fabibacter	uncultured_Fabibacter
		ON361674	12eb47909ed20dce318b1e1a57e35f9b	0.0124112	0	0	0	0.020775	0	0	0	0	0	0	0	0	0	0	0	0	0	0	0.00331862	0	0.00413708	0.00296785	NO	12eb47909ed20dce318b1e1a57e35f9b	Bacteroidetes	Bacteroidia	Cytophagales	Cyclobacteriaceae	Fabibacter	uncultured_Fabibacter
		ON361675	200d7e0fb8d749de98379a10543fc39d	0	0	0	0	0	0	0	0.000958295	0	0	0.00186704	0.00477882	0.00577425	0.0059193	0.00155027	0.00265598	0.0108645	0	0.00220041	9.58295e-05	0.00395673	0.000319432	0	NO	200d7e0fb8d749de98379a10543fc39d	Bacteroidetes	Bacteroidia	Cytophagales	Cyclobacteriaceae	Fabibacter	Flammeovirgaceae_bacterium_EF2C-B566
		ON361676	45467a77dafb068ba7eb5589dee89cbe	0	0	0	0	0	0	0	0.00115239	0	0.000733299	0.00163427	0.00210194	0.00120296	0	0.00155027	0.00560082	0.00405049	0.0030782	0	0.000188569	0.00213544	0.000384131	0.000104757	NO	45467a77dafb068ba7eb5589dee89cbe	Bacteroidetes	Bacteroidia	Cytophagales	Cyclobacteriaceae	Fabibacter	Flammeovirgaceae_bacterium_EF2C-B566
		ON361677	4621c3795f7d782f0434e880d65bab31	0.00175957	0	0	0	0	0	0	0.000958295	0	0.00121595	0	0.000818116	0.00317242	0.00217268	0.004893	0.000905402	0.00121256	0.000929506	0.00152336	0.000393382	0.00173634	0.000905956	0.000173708	NO	4621c3795f7d782f0434e880d65bab31	Bacteroidetes	Bacteroidia	Cytophagales	Cyclobacteriaceae	Fabibacter	Flammeovirgaceae_bacterium_EF2C-B566
		ON361678	4bc5c90715da846c3af0cfdaabe8f932	0	0.168399	1.36652	0.13347	0.0330512	0.0120066	0.13328	0.047869	0.00688827	0.57584	0.0369685	0.0033631	0.0204504	0.0127198	0.0560146	0.00784567	0.0348309	0	0	0.247732	0.0191326	0.0182524	0.346081	NO	4bc5c90715da846c3af0cfdaabe8f932	Bacteroidetes	Bacteroidia	Cytophagales	Cyclobacteriaceae	Fabibacter	uncultured_Fabibacter
		ON361679	5d1e236036a69ebe8e7d8f47c40d6cf0	0	0	0	0	0	0	0	0.000958295	0	0	0.00231551	0.00807394	0.00183533	0.000745179	0.000775134	0.00362041	0.000907738	0	0.00084631	9.58295e-05	0.0021244	0.000319432	0	NO	5d1e236036a69ebe8e7d8f47c40d6cf0	Bacteroidetes	Bacteroidia	Cytophagales	Cyclobacteriaceae	Fabibacter	Flammeovirgaceae_bacterium_EF2C-B566
		ON361680	273a94b43baaa36f6d355ffa9e801a1b	0.374737	0.0721782	0.388065	0.240983	0.151463	0.0919387	0.210492	0.261201	0.331189	0.134584	0.64338	0.696792	0.270344	0.433669	0.178652	0.279908	0.2702	0.281455	0.565572	0.225683	0.402219	0.322376	0.184244	YES for both	273a94b43baaa36f6d355ffa9e801a1b	Bacteroidetes	Bacteroidia	Cytophagales	Flammeovirgaceae	Flexithrix	Flexithrix_dorotheae
		ON361681	49e982bd0d85badf29cb2d91e6a84a74	3.3217	2.57297	0.0801272	0.631499	0.702506	0.485712	0.014851	0.00422854	0.823928	1.52247	0.877056	2.35099	0.625427	0.0258943	1.4908	0.226872	0.960103	0.0841785	7.35851	1.016	1.55554	1.38328	0.858591	NO	49e982bd0d85badf29cb2d91e6a84a74	Proteobacteria	Alphaproteobacteria	Rhodovibrionales	Fodinicurvataceae	Fodinicurvata	uncultured_Fodinicurvata
		ON361682	b3cd56095e5c279940c8cb5e4a5de36e	0	0	0	0	0	0	0	0	0	0	0	0	0.000458833	0	0	0	0	0.259144	0.019741	0	0.0310382	0	0	NO	b3cd56095e5c279940c8cb5e4a5de36e	Proteobacteria	Alphaproteobacteria	Rhodovibrionales	Fodinicurvataceae	Fodinicurvata	mucus_bacterium_82
		ON361683	d8d721a350466b594903da63e8f762c6	0	0.00821597	0.00240657	0	0.00553639	0.00148223	0	0.00482905	0.00137648	0.00353464	0.00852094	0.00163623	0.00229417	0.000736312	0.0011627	0.00335774	0.000873408	0.00300901	0	0.00273813	0.00239895	0.00206851	0.00302511	NO	d8d721a350466b594903da63e8f762c6	Planctomycetes	Planctomycetacia	Planctomycetales	Rubinisphaeraceae	Fuerstia	uncultured_Fuerstia
		ON361684	0e19d7c85777ba0dffa8b072f66821b3	0	0	0	0	0	0	0	0	0	0	0	0	0	0	0	0.350472	0.047164	0	0	0	0.0441818	0	0	NO	0e19d7c85777ba0dffa8b072f66821b3	Bacteroidetes	Bacteroidia	Cytophagales	Cyclobacteriaceae	Fulvivirga	uncultured_Fulvivirga
		ON361685	a6161341efa50f2c0526360b45c0940b	0.179047	0.00646931	0.11814	0.107329	0.00603137	0.00666851	0.00103492	0.00386324	0.0054985	0.00701479	0.0138546	0.0154342	0.00307831	0.00259719	0.00244	0.00210695	0.00530412	0.00556807	0.00814131	0.0441096	0.00650275	0.0628028	0.0360982	NO	a6161341efa50f2c0526360b45c0940b	Bacteroidetes	Bacteroidia	Cytophagales	Cyclobacteriaceae	Fulvivirga	uncultured_Flexibacter_sp.
		ON361686	b07a44837979821697dcea53f22e0cb3	0.00349181	0.000884111	0	0.00117335	0	0.00707052	0.0494472	0.0050006	0.0238306	0.0364297	0.00245805	0.0136191	0.0013765	0.0124606	0.0114763	0.00841138	0.0231831	0	0.0114143	0.0127328	0.00937771	0.0107743	0.0135721	NO	b07a44837979821697dcea53f22e0cb3	Planctomycetes	Planctomycetacia	Planctomycetales	Gimesiaceae	Gimesia	uncultured_Gimesia
		ON361687	f8dc57376f74de0ce3a6e34a4701c359	0.031808	0.0666342	0.00809283	0.00486208	0.00862589	0.00578744	0	0.0121491	0.0350934	0.0369442	0.00658031	0.00402695	0.0209684	0.00531587	0.0314879	0.00978527	0.00999526	0.00341785	0.0687683	0.0209997	0.0178162	0.0263502	0.0187067	NO	f8dc57376f74de0ce3a6e34a4701c359	Bacteroidetes	Rhodothermia	Balneolales	Balneolaceae	Gracilimonas	uncultured_Gracilimonas
		ON361688	457f57724297545a1991609b1ee8faab	0.0262791	0	0.0147014	0.0145862	0	0	0	0	0	0	0	0	0	0	0	0	0	0	0	0.00555667	0	0.00875971	0.00418394	NO	457f57724297545a1991609b1ee8faab	Proteobacteria	Gammaproteobacteria	Cellvibrionales	Halieaceae	Halioglobus	uncultured_Halioglobus
		ON361689	7ab5aaf6f7c644008653840cb81435f4	0.000865112	0.00751494	0.00105851	0.0152536	0.00161736	0.0281623	0.00103492	0	0.0686511	0.0285987	0.0227969	0.0134983	0	0.0171414	0.0184125	0.00290602	0	0.00144718	0	0.0152756	0.00846692	0.0231721	0.0118915	NO	7ab5aaf6f7c644008653840cb81435f4	Proteobacteria	Deltaproteobacteria	Bdellovibrionales	Bacteriovoracaceae	Halobacteriovorax	uncultured_Halobacteriovorax
		ON361690	bd969da592ed7aa4ba6c8c5f5fc25f64	0	0.000884111	0	0	0	0.00124769	0.494141	0.105004	0.0196808	0	0	0.867182	0.812718	0.838727	0.00179247	0	1.0051	0.00129938	0	0.0620958	0.391869	0.0415618	0.0708961	NO	bd969da592ed7aa4ba6c8c5f5fc25f64	Proteobacteria	Deltaproteobacteria	Bdellovibrionales	Bacteriovoracaceae	Halobacteriovorax	uncultured_Halobacteriovorax
		ON361691	ff6d8b7e828d64ae972684ab2b1e7bc9	0	0.00283051	0	0	0	0	0	0	0	0	0.433713	0.0655804	0	0.277227	0.102171	0.157683	0.914413	0.305368	0	0.000283051	0.250684	0	0.000404359	NO	ff6d8b7e828d64ae972684ab2b1e7bc9	Proteobacteria	Deltaproteobacteria	Bdellovibrionales	Bacteriovoracaceae	Halobacteriovorax	uncultured_Halobacteriovorax
		ON361692	8f9d2a619b60c9e7bf2599c58f59b6c2	4.10256	6.78052	8.29027	3.41529	1.68651	3.49722	4.06789	5.11182	5.56602	11.4759	0.68076	0.0509364	4.42593	4.66513	0.438528	0.0170584	0.118857	6.06495	1.1626	5.3994	1.95831	4.9268	5.60194	YES for SS	8f9d2a619b60c9e7bf2599c58f59b6c2	Proteobacteria	Alphaproteobacteria	Caulobacterales	Hyphomonadaceae	Hyphobacterium	uncultured_Hyphobacterium
		ON361693	0f7569b38ba21b71db4c16321f656f05	0.00197094	0	0.00455884	0.00212983	0.00118125	0.0011244	0.00352226	0.000958295	0.00289721	0.0073838	0	0	0.00557692	0.000745179	0	0	0	0.00463719	0	0.00257268	0.0012177	0.00194215	0.00284291	NO	0f7569b38ba21b71db4c16321f656f05	Proteobacteria	Alphaproteobacteria	Caulobacterales	Hyphomonadaceae	Hyphobacterium	uncultured_Hyphobacterium
		ON361694	1eacff5a010d44515ff84b3628660909	0	0	0	0.0155298	0.00158536	0	0	0	0	0	0	0	0.000801976	0	0	0.00827619	0.0123758	0.000817688	0.00272283	0.00171152	0.00277716	0	0.00244503	NO	1eacff5a010d44515ff84b3628660909	Proteobacteria	Alphaproteobacteria	Caulobacterales	Hyphomonadaceae	Hyphobacterium	uncultured_Hyphobacterium
		ON361695	39ef4faade12de2babe3f380cf599545	0.00779691	0.00176822	0.00664322	0.00259324	0	0.00111091	0.00256879	0.00269763	0.00190169	0.0086738	0	0	0.00444492	0.00103887	0	0	0	0.00429738	0.00103021	0.00357544	0.00120126	0.00413207	0.00333688	NO	39ef4faade12de2babe3f380cf599545	Proteobacteria	Alphaproteobacteria	Caulobacterales	Hyphomonadaceae	Hyphobacterium	uncultured_Hyphobacterium
		ON361696	47313b722088e83c6ab2bcba46d1a975	0	0.00410663	0.00205008	0.00117335	0	0.00111091	0.000979547	0.000579777	0.00401964	0.00654569	0	0	0.000917667	0.00229462	0	0	0	0.00178247	0.00103021	0.00205656	0.000669441	0.00153314	0.00228089	NO	47313b722088e83c6ab2bcba46d1a975	Proteobacteria	Alphaproteobacteria	Caulobacterales	Hyphomonadaceae	Hyphobacterium	uncultured_Hyphobacterium
		ON361697	474999b70592cf38e9734036ca811e3f	0.00127869	0.00225652	0.00192939	0.00312749	0	0.00111091	0.00394008	0.00443696	0.00347673	0.00169163	0	0	0.000766495	0.00337208	0	0	0	0.00341785	0	0.00232484	0.000839603	0.00306412	0.002008	NO	474999b70592cf38e9734036ca811e3f	Proteobacteria	Alphaproteobacteria	Caulobacterales	Hyphomonadaceae	Hyphobacterium	uncultured_Hyphobacterium
		ON361698	657ec5fab2f43ee0edf538853cd941a7	0	0.00783016	0.00120328	0.0023467	0.00118125	0	0.00154128	0.00193162	0	0.00835424	0	0	0.00138709	0.000794988	0.000775134	0	0	0.00178247	0	0.00243885	0.000526632	0.000643874	0.00320813	NO	657ec5fab2f43ee0edf538853cd941a7	Proteobacteria	Alphaproteobacteria	Caulobacterales	Hyphomonadaceae	Hyphobacterium	uncultured_Hyphobacterium
		ON361699	6a7b5a1df0774c06ccb295ebd1637cfc	0.00131396	0.0018501	0.00510493	0.00402022	0.00158536	0.00111091	0.00102752	0	0.00091765	0.00715644	0.000970101	0	0.00215359	0.00103887	0	0	0	0.00179576	0	0.00240871	0.000662035	0.000743869	0.00312221	NO	6a7b5a1df0774c06ccb295ebd1637cfc	Proteobacteria	Alphaproteobacteria	Caulobacterales	Hyphomonadaceae	Hyphobacterium	uncultured_Hyphobacterium
		ON361700	a2b26d33136f2836378664e11a08f4a3	0.00131396	0.000462526	0.00607966	0.0015068	0	0.00148223	0.00254272	0.00577983	0.00196808	0.00311865	0	0	0.00138709	0.00103887	0	0	0	0.00163538	0	0.00242544	0.00045126	0.00302062	0.00217037	NO	a2b26d33136f2836378664e11a08f4a3	Proteobacteria	Alphaproteobacteria	Caulobacterales	Hyphomonadaceae	Hyphobacterium	uncultured_Hyphobacterium
		ON361701	c3d23a864cdfb35c1c61ddd5292cc367	0	0	0	0	0	0	0	0	0	0	0.0283929	0.0246617	0.00705546	0	0	0.00282513	0.0469743	0.00303188	0.0032455	0	0.0129096	0	0	NO	c3d23a864cdfb35c1c61ddd5292cc367	Proteobacteria	Alphaproteobacteria	Caulobacterales	Hyphomonadaceae	Hyphobacterium	mucus_bacterium_111
		ON361702	e26dd9da5c90afbae82ccae58942caf0	0.00262468	0.00886926	0.00211703	0	0	0.00124769	0.00155238	0.00191659	0.00137648	0.00170793	0	0	0.00153299	0	0	0	0	0.000866251	0	0.0021412	0.000266582	0.00197258	0.00221347	NO	e26dd9da5c90afbae82ccae58942caf0	Proteobacteria	Alphaproteobacteria	Caulobacterales	Hyphomonadaceae	Hyphobacterium	uncultured_Hyphobacterium
		ON361703	43687e0d903a56022da3cdf9d7059368	0.0104465	0	0.0232101	0.0176	0.00777531	0.00990349	0.00504069	0.00452862	0.0480073	0.01188	0.00512107	0.00168155	0.000458833	0.0096752	0.00419691	0.0111167	0.0151736	0.00970669	0.00187652	0.0138392	0.00655634	0.0209941	0.0107728	NO	43687e0d903a56022da3cdf9d7059368	Actinobacteria	Acidimicrobiia	Microtrichales	Ilumatobacteraceae	Ilumatobacter	uncultured_Ilumatobacter
		ON361704	a8f0360436994c3e443582064901d0ca	0.0116062	0.0212762	0.00152082	0	0.0064871	0.0103207	0.00150216	0	0.0116163	0.00700693	0.00601302	0	0	0	0	0.0110493	0.00436704	0	0.00363914	0.00713363	0.00278538	0.00774082	0.00687341	NO	a8f0360436994c3e443582064901d0ca	Proteobacteria	Gammaproteobacteria	Oceanospirillales	Kangiellaceae	Kangiella	uncultured_Kangiella
		ON361705	f0239ba674bd407e955efb1813658fd8	3.8809	7.4724	10.6609	12.4433	10.6656	14.3999	13.942	10.6584	9.87226	8.00686	2.57112	2.35143	0.946521	3.02973	2.93784	2.20316	2.65446	1.04181	1.90686	10.2003	2.18255	8.13719	11.0844	YES for both	f0239ba674bd407e955efb1813658fd8	Proteobacteria	Alphaproteobacteria	Rhizobiales	Stappiaceae	Labrenzia	uncultured_Labrenzia
		ON361706	0e0f8c717edaede3a3407b534237b56e	0.00175957	0.00134664	0.00205008	0.00339009	0.00491241	0.00409336	0.0015189	0.000479148	0.00347673	0.00140836	0.00367392	0.00160834	0	0.00259719	0.000775134	0.000887784	0.000782718	0	0	0.00244353	0.00114723	0.00190515	0.00267426	NO	0e0f8c717edaede3a3407b534237b56e	Proteobacteria	Alphaproteobacteria	Rhizobiales	Stappiaceae	Labrenzia	uncultured_Labrenzia
		ON361707	20aef4069ff72c8aa3100b10561b2e84	0.00131396	0	0	0	0	0	0	0	0	0	4.97232	0.642375	3.53531	0.260894	0.00192916	0.00140736	0.00862351	3.89167	0.270174	0.000131396	1.50941	0.000437986	0	NO	20aef4069ff72c8aa3100b10561b2e84	Proteobacteria	Alphaproteobacteria	Rhizobiales	Stappiaceae	Labrenzia	uncultured_Labrenzia
		ON361708	2536121caf361879b23825c572c8a60f	0	0.00180916	0.00120328	0.00472308	0.00476661	0.00542968	0.00249475	0.00752133	0.00091765	0.00036665	0.00134541	0	0.000917667	0.00110447	0.00198437	0.000968673	0.000873408	0.000964785	0	0.00292322	0.000906531	0.00281299	0.00297046	NO	2536121caf361879b23825c572c8a60f	Proteobacteria	Alphaproteobacteria	Rhizobiales	Stappiaceae	Labrenzia	uncultured_Labrenzia
		ON361709	2874a1be6874982dc088160ed96b6c93	0	0	0.00228123	0.00342646	0.00764702	0.00167986	0.00250778	0.00384286	0.00291551	0.00240955	0	0.000409058	0	0.000368156	0	0.00177557	0.000873408	0	0.00084631	0.00267103	0.000474722	0.00225279	0.00285027	NO	2874a1be6874982dc088160ed96b6c93	Proteobacteria	Alphaproteobacteria	Rhizobiales	Stappiaceae	Labrenzia	uncultured_Labrenzia
		ON361710	3b7a7bd1646b69af77da6801bbc6cb43	0.000865112	0.000925052	0.00503602	0.0124485	0.00217598	0.00346952	0.00650485	0	0.00436411	0.00390366	0.00224235	0.000818116	0	0.00110447	0.000821666	0.00202606	0	0.000866251	0.00220041	0.00396928	0.00111993	0.00174308	0.00492337	NO	3b7a7bd1646b69af77da6801bbc6cb43	Proteobacteria	Alphaproteobacteria	Rhizobiales	Stappiaceae	Labrenzia	uncultured_Labrenzia
		ON361711	548652746819c73c6c0f353e25c783f6	0.00305724	0	0.00105851	0.0046069	0.000528452	0.000555457	0	0.00230478	0.0047989	0.00241795	0.00147464	0.000790226	0	0	0.000775134	0	0	0.000929506	0	0.00193282	0.000441056	0.00338697	0.00130961	NO	548652746819c73c6c0f353e25c783f6	Proteobacteria	Alphaproteobacteria	Rhizobiales	Stappiaceae	Labrenzia	uncultured_Labrenzia
		ON361712	73e3c0c094e4e228a4ff560a499e7e23	0.000852457	0.00421809	0.00315871	0.00291731	0.00516518	0.00292081	0.00451276	0.00163154	0.00239371	0	0	0	0	0	0	0.00335774	0.00117408	0	0	0.00277706	0.000503535	0.0016259	0.00327041	NO	73e3c0c094e4e228a4ff560a499e7e23	Proteobacteria	Alphaproteobacteria	Rhizobiales	Stappiaceae	Labrenzia	uncultured_Labrenzia
		ON361713	8093846d132918e88025d46143309c36	0	0.00402474	0.000529257	0.00162069	0.00220798	0.00336647	0.000489774	0.00327024	0.000492019	0.00226698	0	0	0	0.00232629	0.0011627	0.00221946	0	0	0	0.00182682	0.000634272	0.00125409	0.00207227	NO	8093846d132918e88025d46143309c36	Proteobacteria	Alphaproteobacteria	Rhizobiales	Stappiaceae	Labrenzia	uncultured_Labrenzia
		ON361714	8504d85edd54dd346ca739d1d9990061	0.000865112	0.000462526	0.00257933	0.000810347	0.00213514	0.00210607	0.00462753	0.00549588	0.00385427	0.00100817	0	0.00107987	0.000766495	0.000368156	0	0	0	0.000866251	0	0.00239444	0.000342308	0.00340509	0.0019613	NO	8504d85edd54dd346ca739d1d9990061	Proteobacteria	Alphaproteobacteria	Rhizobiales	Stappiaceae	Labrenzia	uncultured_Labrenzia
		ON361715	93529283d275e76e23687ea837b5165d	0	0.00370293	0.00440834	0.00246997	0.00193047	0.00558908	0.00358343	0.0091339	0.000974887	0.00370796	0.000983091	0.000409058	0	0.000736312	0.00155027	0.0018969	0.00325589	0.000817688	0	0.0035501	0.00107213	0.0033696	0.00362745	NO	93529283d275e76e23687ea837b5165d	Proteobacteria	Alphaproteobacteria	Rhizobiales	Stappiaceae	Labrenzia	uncultured_Labrenzia
		ON361716	a6b0a155e2ac3147fb4cf06794ce9e9c	0.000852457	0	0.00300821	0.00425967	0.00604216	0.0118711	0.00458326	0.00518325	0.00438242	0.000951348	0.00322544	0.00204529	0	0.000745179	0.0033147	0	0	0	0	0.00411339	0.00103673	0.00347271	0.00438797	NO	a6b0a155e2ac3147fb4cf06794ce9e9c	Proteobacteria	Alphaproteobacteria	Rhizobiales	Stappiaceae	Labrenzia	uncultured_Labrenzia
		ON361717	b3dc250f4113f4d5e0ca8aa56d9c3d17	0.00131396	0.000884111	0.00173254	0.0129258	0.00597474	0.00272992	0.00761945	0.00740425	0.00340753	0.00237837	0	0.000818116	0	0.000368156	0.0031936	0.00133168	0	0	0	0.00463706	0.000634616	0.00404191	0.00489213	NO	b3dc250f4113f4d5e0ca8aa56d9c3d17	Proteobacteria	Alphaproteobacteria	Rhizobiales	Stappiaceae	Labrenzia	uncultured_Labrenzia
		ON361718	b7a1f28c7906315cf1b60e5bad37fde9	0	0	0.00753753	0.00176003	0.00282878	0.00632868	0.00102752	0.00269763	0	0.00175173	0	0	0.00153299	0.00287965	0	0	0	0	0	0.00239319	0.000490294	0.000899209	0.00303347	NO	b7a1f28c7906315cf1b60e5bad37fde9	Proteobacteria	Alphaproteobacteria	Rhizobiales	Stappiaceae	Labrenzia	uncultured_Labrenzia
		ON361719	d783053c90e91b51fa05b2a4d786a351	0.00216278	0.0155836	0.00765162	0.0111765	0.00918812	0.0110931	0.0096653	0.0114458	0.00439438	0.0041301	0.000896941	0	0	0.00214334	0.00275603	0.000887784	0.000782718	0.000817688	0	0.00864914	0.000920501	0.006001	0.00978405	NO	d783053c90e91b51fa05b2a4d786a351	Proteobacteria	Alphaproteobacteria	Rhizobiales	Stappiaceae	Labrenzia	uncultured_Labrenzia
		ON361720	45bd5d93d51eb5f6054b8c99f1e3075e	0	0	0	0	0	0	0	0	0	0	0.0232739	0.0342594	0.0279213	0.123577	0.890193	0.165915	0.0259372	0.0673419	0.0114984	0	0.152213	0	0	NO	45bd5d93d51eb5f6054b8c99f1e3075e	Proteobacteria	Gammaproteobacteria	Cellvibrionales	Spongiibacteraceae	Litorivivens	uncultured_Litorivivens
		ON361721	4b01457ca9bf97f2dfbb5a8e239cd639	0	0	0	0.013489	0.0245264	0.0068623	0	0	0	0	0	0.000935047	0.0131471	0.0061252	0	0	0	0	0	0.00448777	0.00224527	0	0.0064111	NO	4b01457ca9bf97f2dfbb5a8e239cd639	Proteobacteria	Gammaproteobacteria	Cellvibrionales	Spongiibacteraceae	Litorivivens	uncultured_Litorivivens
		ON361722	51bb5604d252818c895657363b192d84	0.0211149	0	0	0	0	0	0	0	0	0	0	0.060789	0.0378743	0	0	0.000887784	0.018025	0.0103464	0.446618	0.00211149	0.0638378	0.00703829	0	NO	51bb5604d252818c895657363b192d84	Proteobacteria	Gammaproteobacteria	Cellvibrionales	Spongiibacteraceae	Litorivivens	uncultured_Litorivivens
		ON361723	d76f4b7a9023d9bcc359528501185dae	0.385289	0.353031	0.124715	0.2877	0.0776824	0.474102	0.414044	0.243861	0.182344	0.00565539	0.18965	0.00420387	0	0	0	0	0	0	0	0.254842	0.0215393	0.270498	0.248133	NO	d76f4b7a9023d9bcc359528501185dae	Proteobacteria	Gammaproteobacteria	Cellvibrionales	Spongiibacteraceae	Litorivivens	uncultured_Litorivivens
		ON361724	6481c87fb86b92dfefddcb18a9fbc80a	0	0.00277516	0	0	0	0	0.544679	0.00231911	0	0.00707256	0	0	0	0	0	0	0	0	0	0.0556846	0	0.000773036	0.0792182	NO	6481c87fb86b92dfefddcb18a9fbc80a	Proteobacteria	Alphaproteobacteria	Rhodospirillales	Magnetospiraceae	Magnetospira	uncultured_Magnetospira
		ON361725	66dd15a71b916d8d648a39cd7c490be0	0.00958381	0.0109432	0	0.00555853	0.0249813	0.0182414	0.00103492	0.00700995	0.0145218	0.00572243	0.484761	0.0188166	0.0144454	0.00357745	0	0.0131512	0.0124271	0.00893893	0.00084631	0.00975974	0.0618849	0.0103719	0.0094974	NO	66dd15a71b916d8d648a39cd7c490be0	Proteobacteria	Alphaproteobacteria	Caulobacterales	Hyphomonadaceae	Maricaulis	uncultured_Maricaulis
		ON361726	ebfd216725728aa9face51e87545ccf9	0	0	0	0	0.0278236	0.00124769	0	0	0	0	0	0	0	0	0	0	0	0	0	0.00290713	0	0	0.00415304	NO	ebfd216725728aa9face51e87545ccf9	Proteobacteria	Alphaproteobacteria	Caulobacterales	Hyphomonadaceae	Maricaulis	uncultured_Maricaulis
		ON361727	e4b45945f24f1ecb14ac965abec2379d	0	0	0	0	0	0	0	0	0	0	0	0.00327247	0.463729	0.0576878	0	0	0	0	0	0	0.0582989	0	0	NO	e4b45945f24f1ecb14ac965abec2379d	Proteobacteria	Gammaproteobacteria	Gammaproteobacteria_Incertae_Sedis	uncultured_Gammaproteobacterium_Incertae_Sedis	Marinicella	uncultured_Marinicella
		ON361728	1ac5b8d681aef2a2e7246d3b86ad3d8b	7.16924	10.9136	2.50161	5.06747	8.50154	6.06459	1.81967	6.46844	12.0165	5.79699	5.92601	4.95677	3.40327	5.9564	12.0525	7.76343	5.49367	7.22098	5.66805	6.63197	6.49345	8.55139	5.80935	YES for both	1ac5b8d681aef2a2e7246d3b86ad3d8b	Proteobacteria	Gammaproteobacteria	Alteromonadales	Marinobacteraceae	Marinobacter	uncultured_Marinobacter
		ON361729	00cab55d0b88625fe375b7e6a69990e6	0.000432556	0.00345075	0	0	0.00140201	0.00187154	0.00206244	0.00288814	0.00575596	0.00439048	0.00164726	0.00293138	0.00316105	0.00244823	0.00168062	0.00268698	0.00773423	0.00129938	0.00312562	0.00222539	0.0029683	0.00302555	0.00188246	NO	00cab55d0b88625fe375b7e6a69990e6	Proteobacteria	Gammaproteobacteria	Alteromonadales	Marinobacteraceae	Marinobacter	uncultured_Marinobacter
		ON361730	0fcea1c44b930db08ac59c8ea7c2daa5	0.006134	0	0.882941	0.101601	0	0.0433679	0.601639	0.00811688	0.0157524	0.00260009	0.0437199	0.00572681	0.0240807	0	0.12292	0.00443892	0	0	0.00165031	0.166215	0.022504	0.0100011	0.233164	NO	0fcea1c44b930db08ac59c8ea7c2daa5	Proteobacteria	Gammaproteobacteria	Alteromonadales	Marinobacteraceae	Marinobacter	uncultured_Marinobacter
		ON361731	1b7b2165073e81f87db0c149886af2c6	0.003893	0.00972393	3.20438	0.895203	0.0142682	0.160689	2.42805	0.0855849	0.485776	0.102874	0.282036	0.0275768	0.0902737	0.00914237	1.01603	0.0181197	0	0.00122653	0.0110062	0.739044	0.161712	0.191751	0.973599	NO	1b7b2165073e81f87db0c149886af2c6	Proteobacteria	Gammaproteobacteria	Alteromonadales	Marinobacteraceae	Marinobacter	uncultured_Marinobacter
		ON361732	21709d99a6e4a66a40b680b8431bb4a8	0.000879786	0.0055852	0	0.00141989	0.00459406	0.00346952	0	0.00385573	0.0036309	0.0022996	0.00237158	0.0032396	0.00126081	0.00363606	0.00544343	0.00480554	0.000606281	0.00362385	0.00110021	0.00257347	0.0028986	0.0027888	0.00248118	NO	21709d99a6e4a66a40b680b8431bb4a8	Proteobacteria	Gammaproteobacteria	Alteromonadales	Marinobacteraceae	Marinobacter	uncultured_Marinobacter
		ON361733	2e2c443c1d69be81dfff9234472050fe	0	0	0	0	0.406976	0	0	0	0	0	0	0	0	0	0	0	0	0	0	0.0406976	0	0	0.0581394	NO	2e2c443c1d69be81dfff9234472050fe	Proteobacteria	Gammaproteobacteria	Alteromonadales	Marinobacteraceae	Marinobacter	uncultured_Marinobacter
		ON361734	31546009eacf9933f086b9db5f0735fd	0.270974	0	0	0	0	0	0	0	0	0	0.225573	1.36242	1.06446	1.61065	0.484218	1.90492	1.5644	2.14555	1.68264	0.0270974	1.33831	0.0903247	0	NO	31546009eacf9933f086b9db5f0735fd	Proteobacteria	Gammaproteobacteria	Alteromonadales	Marinobacteraceae	Marinobacter	uncultured_Marinobacter
		ON361735	3d124ec801b7a2bf908e359b461727aa	0.00197094	0.000442055	0	0.00304058	0.000701007	0	0.00100144	0	0.00196808	0.00459921	0.00180672	0.00138071	0.000766495	0.00155831	0.0103447	0.0028023	0.00181884	0.00187665	0.00525079	0.00137233	0.00306728	0.001313	0.00139776	NO	3d124ec801b7a2bf908e359b461727aa	Proteobacteria	Gammaproteobacteria	Alteromonadales	Marinobacteraceae	Marinobacter	uncultured_Marinobacter
		ON361736	45fa0e906aaf4ca7beb7db2e87490450	0.00197094	0.0019464	0	0.00656064	0.00267426	0.00459392	0	0.00173933	0.0036669	0.00121595	0.00209573	0.00107987	0	0.00459601	0.00322568	0.00408073	0.00382863	0.00422536	0.00084631	0.00243683	0.00266426	0.00245906	0.00242731	NO	45fa0e906aaf4ca7beb7db2e87490450	Proteobacteria	Gammaproteobacteria	Alteromonadales	Marinobacteraceae	Marinobacter	uncultured_Marinobacter
		ON361737	4adb05a851e5e57b9314a7c189d8ea76	0.00131396	0.00420292	0	0.00212983	0.00193047	0.00168661	0	0	0.0121538	0.00292388	0.00376009	0.00279368	0.00160395	0.00372171	0.0047904	0.00275665	0	0.00534166	0.00366865	0.00263415	0.00315964	0.00448926	0.0018391	NO	4adb05a851e5e57b9314a7c189d8ea76	Proteobacteria	Gammaproteobacteria	Alteromonadales	Marinobacteraceae	Marinobacter	uncultured_Marinobacter
		ON361738	4d25fa86984b5b9ad699b2fbb5e23900	0.00765447	0.00985865	0.00292095	0.00312749	0.00352649	0.00277728	0.000979547	0.00193162	0.0103194	0.00527661	0.00360045	0.00676236	0.0042104	0.00860931	0.0055891	0.0131252	0.000873408	0.00492687	0.00711242	0.00483725	0.00608994	0.00663516	0.00406672	NO	4d25fa86984b5b9ad699b2fbb5e23900	Proteobacteria	Gammaproteobacteria	Alteromonadales	Marinobacteraceae	Marinobacter	uncultured_Marinobacter
		ON361739	6117ff18fb2f971b66a566a8c8d4f82f	0.00263936	0.00225652	0	0.00176003	0.0010569	0.00166637	0.000979547	0.000576196	0	0	0.00338475	0.00297785	0.00169122	0.00230138	0.00330068	0	0.00104299	0	0.00282965	0.00109349	0.00194761	0.00107185	0.00110277	NO	6117ff18fb2f971b66a566a8c8d4f82f	Proteobacteria	Gammaproteobacteria	Alteromonadales	Marinobacteraceae	Marinobacter	uncultured_Marinobacter
		ON361740	71770a89b55941515d44cc1ce40c1b4e	0.0034898	0.00132617	0	0	0.00213514	0.00111091	0.000979547	0	0.00137648	0.00121595	0.00197934	0.00300051	0.00191624	0.00178405	0.00134435	0.000968673	0.0021203	0	0.00220041	0.0011634	0.00170154	0.00162209	0.000966817	NO	71770a89b55941515d44cc1ce40c1b4e	Proteobacteria	Gammaproteobacteria	Alteromonadales	Marinobacteraceae	Marinobacter	uncultured_Marinobacter
		ON361741	7992f7326b6db589ab95e706cc5e5408	0.00175957	0.00225652	0	0.00304058	0	0	0.000979547	0.00115239	0.00218804	0	0.000976596	0	0.000400988	0.00150196	0.00202916	0.000484337	0.000606281	0.00469011	0.00214529	0.00113767	0.00142608	0.0017	0.000896664	NO	7992f7326b6db589ab95e706cc5e5408	Proteobacteria	Gammaproteobacteria	Alteromonadales	Marinobacteraceae	Marinobacter	uncultured_Marinobacter
		ON361742	7ad124d984c675d70f5d5c225ce43305	0	0	0	0.000810347	0.00140201	0.00166637	0	0	0.00271325	0	0.00288022	0.000409058	0.00156847	0	0.00265142	0.00329327	0.00346811	0.00224723	0.00448179	0.000659198	0.00233328	0.000904417	0.000554104	NO	7ad124d984c675d70f5d5c225ce43305	Proteobacteria	Gammaproteobacteria	Alteromonadales	Marinobacteraceae	Marinobacter	uncultured_Marinobacter
		ON361743	7b832af94d0ded4d9ea2709f06ff183c	0.00175957	0.000884111	0.00105851	0.00141989	0.00161736	0.00111091	0	0.00115239	0.00229043	0.000951348	0.00344082	0.00310598	0	0.00193766	0.000821666	0.00193735	0.00121256	0.00665496	0.00103021	0.00122445	0.00223791	0.00173413	0.00100602	NO	7b832af94d0ded4d9ea2709f06ff183c	Proteobacteria	Gammaproteobacteria	Alteromonadales	Marinobacteraceae	Marinobacter	uncultured_Marinobacter
		ON361744	8fdca07d19121f95a83cdef2d6edf103	0.00173224	0.0064132	0.00105851	0.000586675	0.00650307	0.0011244	0	0	0.00402334	0.00170793	0.000983091	0.00283552	0.00168416	0.00190389	0.00371151	0.00137212	0.00208597	0.00130008	0.00347914	0.00231494	0.00215061	0.00191853	0.00248483	NO	8fdca07d19121f95a83cdef2d6edf103	Proteobacteria	Gammaproteobacteria	Alteromonadales	Marinobacteraceae	Marinobacter	uncultured_Marinobacter
		ON361745	a365556a2173356e11b717fd32c9d2ae	0.000656978	0.0019464	0	0.00547162	0.00118125	0.00148223	0.000979547	0	0.000965736	0.00120897	0.000491545	0	0.000400988	0.00230582	0.00485976	0.00224829	0.00134444	0.00130008	0.000550103	0.00138927	0.00150011	0.000540905	0.00175286	NO	a365556a2173356e11b717fd32c9d2ae	Proteobacteria	Gammaproteobacteria	Alteromonadales	Marinobacteraceae	Marinobacter	uncultured_Marinobacter
		ON361746	ac2af9be230b6dc75539c3e74c3cc892	0	0.00163628	0	0	0.00212447	0.00277728	0	0.0021182	0.00346183	0	0.000983091	0.00354031	0.000801976	0.000887593	0.00342308	0.00280111	0.00104299	0.000464753	0.00178457	0.00121181	0.00174772	0.00186001	0.000934006	NO	ac2af9be230b6dc75539c3e74c3cc892	Proteobacteria	Gammaproteobacteria	Alteromonadales	Marinobacteraceae	Marinobacter	uncultured_Marinobacter
		ON361747	c7176aa13e2e9f23d326f45897d74367	0.000852457	0.00275741	0.00310859	0.00259324	0.00420062	0.00166637	0	0.000576196	0.000458825	0.000475674	0.000780555	0.0016198	0.00206741	0.00233516	0.00216602	0.00327622	0.00131011	0.00449445	0	0.00166894	0.00200553	0.000629159	0.00211456	NO	c7176aa13e2e9f23d326f45897d74367	Proteobacteria	Gammaproteobacteria	Alteromonadales	Marinobacteraceae	Marinobacter	uncultured_Marinobacter
		ON361748	d0ed802b25f778de987f15c1385abe74	0.00439893	1.04524	0	0	1.00499	0.149099	0	0.00231911	0	0.000800384	0.810262	0.303497	0.154163	0.220167	0.342544	0.142404	0.222412	0.553726	0.351168	0.220685	0.344482	0.00223935	0.314305	NO	d0ed802b25f778de987f15c1385abe74	Proteobacteria	Gammaproteobacteria	Alteromonadales	Marinobacteraceae	Marinobacter	uncultured_Marinobacter
		ON361749	eb08bb433795cd9ebe6843e6e53ec83b	0.00411312	0.00538288	0.00105851	0.00176003	0.00213514	0.0011244	0	0	0.0024269	0	0.00244474	0	0.000766495	0.00309848	0.00682463	0.00368488	0.00378329	0.00226487	0.00263088	0.0018001	0.00283314	0.00218001	0.00163728	NO	eb08bb433795cd9ebe6843e6e53ec83b	Proteobacteria	Gammaproteobacteria	Alteromonadales	Marinobacteraceae	Marinobacter	uncultured_Marinobacter
		ON361750	f8b1fe9b8c0f0361721ef0e851a5a40e	0.00263936	0	0.00684369	0	0.00422761	0.00222183	0	0	0	0	0.00134541	0	0	0	0.00746885	0	0	0	0.00862822	0.00159325	0.00193805	0.000879786	0.00189902	NO	f8b1fe9b8c0f0361721ef0e851a5a40e	Proteobacteria	Gammaproteobacteria	Alteromonadales	Marinobacteraceae	Marinobacter	uncultured_Marinobacter
		ON361751	fce9fdfef3491ea9e8aed2d743eb6db1	0.0023872	0.00310408	0.00105851	0	0.00231836	0	0	0.00115239	0.00465094	0.00285866	0.00516565	0.000790226	0.000766495	0.000794988	0.00425747	0.00626054	0.00363769	0.00192957	0.000550103	0.00175302	0.00268364	0.00273018	0.00133423	NO	fce9fdfef3491ea9e8aed2d743eb6db1	Proteobacteria	Gammaproteobacteria	Alteromonadales	Marinobacteraceae	Marinobacter	uncultured_Marinobacter
		ON361752	fc29f791deadf38db2fdcb16be604bab	0	0.00451304	0	0	0	0.0140812	0	0	0.0061078	0.00121595	0.00344082	0.00269967	0.00416127	0	0.00200416	0.00484337	0	0.0120598	0	0.0025918	0.00324546	0.00203593	0.00283002	NO	fc29f791deadf38db2fdcb16be604bab	Proteobacteria	Gammaproteobacteria	Oceanospirillales	Marinomonadaceae	Marinomonas	uncultured_Marinomonas
		ON361753	0a2517c3d781e8aa6c8ed1e857d58412	0.00131396	0	0.0624035	0.316869	0.0216665	0	0	0.00211069	0	0.00340047	0	0	0	0	0	0	0	0	0	0.0407764	0	0.00114155	0.0577628	NO	0a2517c3d781e8aa6c8ed1e857d58412	Bacteroidetes	Bacteroidia	Cytophagales	Cyclobacteriaceae	Marinoscillum	uncultured_Marinoscillum
		ON361754	1b76a57a983758e2ffbcb154ef24b07e	0.00263936	0.00132617	0	0	0	0.00577547	0.00154128	0.00115239	0	0	0.00357069	0.000790226	0	0.00259926	0.000771664	0	0	0	0.00110021	0.00124347	0.000981339	0.00126392	0.0012347	NO	1b76a57a983758e2ffbcb154ef24b07e	Bacteroidetes	Bacteroidia	Cytophagales	Cyclobacteriaceae	Marinoscillum	uncultured_Marinoscillum
		ON361755	4f838be0f5b1ae9e3c52b1625b083372	0	0.437305	0	0.0811852	0.241951	0.199195	0.00770638	0.51513	0.107082	0.209	0.0562498	0	0	0	0	0	0	0	0	0.179855	0.00624998	0.207404	0.168049	NO	4f838be0f5b1ae9e3c52b1625b083372	Bacteroidetes	Bacteroidia	Cytophagales	Cyclobacteriaceae	Marinoscillum	bacterium_DG873
		ON361756	57be8e063afd5be169293c9c8817097a	0.0028071	0.00317627	0	0	0.00140201	0.000555457	0	0.00115955	0.00345268	0.00175173	0.00199251	0.00150025	0.00191624	0.00491838	0	0	0	0.00192957	0.00110021	0.00143048	0.00148413	0.00247311	0.000983639	NO	57be8e063afd5be169293c9c8817097a	Bacteroidetes	Bacteroidia	Cytophagales	Cyclobacteriaceae	Marinoscillum	uncultured_Marinoscillum
		ON361757	65239eaff8136af17a20f1c387caa551	9.96967	7.73594	0.484381	0.00425967	4.94933	8.4089	0.293086	1.64797	7.54357	2.93028	6.46999	6.99628	4.47394	5.46682	2.35028	0.0046151	0.136548	4.30394	2.94431	4.39674	3.68297	6.38707	3.54374	NO	65239eaff8136af17a20f1c387caa551	Bacteroidetes	Bacteroidia	Cytophagales	Cyclobacteriaceae	Marinoscillum	uncultured_Marinoscillum
		ON361758	67c17f558ccfdff65eee53d281274fc6	0.00304257	0	0	0	0.00166886	0.00224206	0	0.00193162	0.000458825	0	0.00278999	0.00284161	0.00184239	0.00116758	0.000771664	0	0	0.000929506	0	0.000934394	0.00114919	0.001811	0.000558704	NO	67c17f558ccfdff65eee53d281274fc6	Bacteroidetes	Bacteroidia	Cytophagales	Cyclobacteriaceae	Marinoscillum	uncultured_Marinoscillum
		ON361759	68cfd734fd0fbc85fbf3e12f6acab7e9	0.00415	0.00934349	0	0	0.0010569	0.00272992	0	0	0.00190169	0.00121595	0.00197934	0.00310873	0.00210995	0.00572475	0.00352249	0	0	0.00163538	0	0.0020398	0.00200896	0.00201723	0.00204947	NO	68cfd734fd0fbc85fbf3e12f6acab7e9	Bacteroidetes	Bacteroidia	Cytophagales	Cyclobacteriaceae	Marinoscillum	uncultured_Marinoscillum
		ON361760	7a579066aaa5f7a0ec76c5e786689ebf	0.00305724	0.00136711	0	0	0.0023625	0.00316811	0	0.000958295	0.000965736	0	0.00298876	0.001631	0.00229948	0.00258596	0.00154333	0	0	0.00163538	0	0.0011879	0.00140932	0.00166042	0.000985388	NO	7a579066aaa5f7a0ec76c5e786689ebf	Bacteroidetes	Bacteroidia	Cytophagales	Cyclobacteriaceae	Marinoscillum	uncultured_Marinoscillum
		ON361761	87396fea5561e0a416bfe48e06b9dea1	0.00474546	0.00132617	0	0	0.0059725	0.00632868	0	0	0.00391785	0.000800384	0.00587821	0.00226521	0.000766495	0.00379385	0.0011627	0	0	0.00327075	0.00407693	0.0023091	0.00235713	0.00288777	0.0020611	NO	87396fea5561e0a416bfe48e06b9dea1	Bacteroidetes	Bacteroidia	Cytophagales	Cyclobacteriaceae	Marinoscillum	uncultured_Marinoscillum
		ON361762	add4f96c0d9b5057fd77e2ec4aaf6ce1	0.00389031	0.00370293	0	0	0	0.00124769	0	0	0.00475081	0	0.00163427	0	0.00184239	0.00214778	0.000821666	0	0	0	0.00084631	0.00135917	0.000810269	0.00288037	0.000707232	NO	add4f96c0d9b5057fd77e2ec4aaf6ce1	Bacteroidetes	Bacteroidia	Cytophagales	Cyclobacteriaceae	Marinoscillum	uncultured_Marinoscillum
		ON361763	b299a17a0746e0eab8655a4be16fd03b	0.00433283	0.00603256	0.00152082	0	0.00118125	0	0	0	0.00281934	0.00216032	0.00156111	0.000790226	0.00383775	0.00222667	0.000775134	0	0.00136161	0.00245306	0.00110021	0.00180471	0.00156731	0.00238406	0.00155642	NO	b299a17a0746e0eab8655a4be16fd03b	Bacteroidetes	Bacteroidia	Cytophagales	Cyclobacteriaceae	Marinoscillum	uncultured_Marinoscillum
		ON361764	e006f0a25cc24d3b1b449e0f38787331	0.0021438	0.00589274	0	0	0	0.00148223	0	0.000958295	0.00432859	0	0.00199251	0.00315914	0.00184239	0.00149036	0.00154333	0	0	0	0.00084631	0.00148056	0.00120823	0.00247689	0.00105357	NO	e006f0a25cc24d3b1b449e0f38787331	Bacteroidetes	Bacteroidia	Cytophagales	Cyclobacteriaceae	Marinoscillum	uncultured_Marinoscillum
		ON361765	e9229717177cabbf294f6fb2d7e62ebd	0.00344779	0.00223075	0	0	0.00373116	0.0124627	0	0	0.00479316	0	0.00263035	0.00187009	0	0.00245034	0.000771664	0	0	0.00163538	0	0.00266656	0.00103976	0.00274698	0.00263209	NO	e9229717177cabbf294f6fb2d7e62ebd	Bacteroidetes	Bacteroidia	Cytophagales	Cyclobacteriaceae	Marinoscillum	uncultured_Marinoscillum
		ON361766	f74d9e2c8db5e881f1d1989a1d23768c	0	0.0661491	0	0	0	0	0	0	0.0141963	0.00237837	0.172948	0.0114989	0	0	0	0	0	0	0	0.00827238	0.0204941	0.00473209	0.00978964	NO	f74d9e2c8db5e881f1d1989a1d23768c	Bacteroidetes	Bacteroidia	Cytophagales	Cyclobacteriaceae	Marinoscillum	uncultured_Marinoscillum
		ON361767	46493b48d179980437237e3ccf0e91dd	0.000426228	0.0224478	0.0167245	0.0108248	0.0141038	0.0245287	0.00920837	0.00298696	0.0572753	0.0198415	0.00854241	0.0159898	0.0158912	0.00743224	0.012443	0.0115623	0.0160991	0.0298605	0.016012	0.0178368	0.0148703	0.0202295	0.0168114	NO	46493b48d179980437237e3ccf0e91dd	Proteobacteria	Alphaproteobacteria	Rhizobiales	Rhizobiaceae	Mesorhizobium	uncultured_Mesorhizobium
		ON361768	d385783680ab526d44c6736ada3bc5bf	0.0071363	0.0160588	0.00782903	0.0139643	0.0316341	0.0150566	0.0163087	0.00527062	0.018264	0.0129371	0.0504969	0.00618059	0.013623	0.00523956	0.0107566	0.0937817	0.0321675	0.00745942	0.0114141	0.014446	0.0256799	0.0102236	0.0162555	NO	d385783680ab526d44c6736ada3bc5bf	Proteobacteria	Alphaproteobacteria	Rhizobiales	Rhizobiaceae	Mesorhizobium	Mesorhizobium_amorphae
		ON361769	2f05c7d3e2d8adaac11315320396947c	0.00703829	0	0	0	0.0256029	0.00272992	0.0133257	0	0.0249125	0.00570809	0.339204	0.195511	0.0276996	0.109025	0.0878809	0.205958	0.0943156	0.20159	0.262419	0.00793174	0.169289	0.0106503	0.00676666	NO	2f05c7d3e2d8adaac11315320396947c	Proteobacteria	Alphaproteobacteria	Rhizobiales	Methyloligellaceae	Methyloceanibacter	uncultured_Methyloceanibacter
		ON361770	330a3fb76c311091dbb0aa4ddbd8f838	0	0	0	0	0	0	0	0	0	0	0	0.00245435	0.0733251	0.0148994	0	0	0	0	0	0	0.0100754	0	0	NO	330a3fb76c311091dbb0aa4ddbd8f838	Proteobacteria	Alphaproteobacteria	Rhizobiales	Methyloligellaceae	Methyloceanibacter	uncultured_Methyloceanibacter
		ON361771	503d6dc3c9e1bd8b6dbff95081403834	0	0.00578838	0.0170271	0.00709945	0.0142682	0.00436692	0.00359631	0.00115955	0.0024601	0	0.00242525	0	0	0	0	0	0	0	0	0.0055766	0.000269473	0.00120655	0.00744948	NO	503d6dc3c9e1bd8b6dbff95081403834	Proteobacteria	Alphaproteobacteria	Parvibaculales	Parvibaculaceae	Mf105b01	uncultured_Parvibaculaceae_Mf105b01
		ON361772	697058bf82bf71db9f5dbb48e1ee8d34	0	0	0	0	0	0	0	0	0	0	0	0.00189798	0.00260183	0.00183386	0.0610172	0.0108504	0.257838	0.0826241	0.00713096	0	0.0473104	0	0	NO	697058bf82bf71db9f5dbb48e1ee8d34	Proteobacteria	Alphaproteobacteria	Parvibaculales	Parvibaculaceae	Mf105b01	uncultured_Parvibaculaceae_Mf105b01
		ON361773	a0ca6f6f2f4537b5dd3b1ee620faaf19	0	0.00769462	0.00158777	0.00117335	0.00596395	0.0200084	0	0	0	0	0	0	0	0	0	0	0	0	0.00477593	0.00364281	0.000530659	0	0.00520401	NO	a0ca6f6f2f4537b5dd3b1ee620faaf19	Proteobacteria	Alphaproteobacteria	Parvibaculales	Parvibaculaceae	Mf105b01	uncultured_Parvibaculaceae_Mf105b01
		ON361774	617a1b3263d4c7372089ad8f5e6bfca9	0.00175957	0.529933	0.00140013	0.0707899	0.0114395	0.00124769	0.0106162	0.0604589	0.0208685	0.0185707	0.0202719	0	0	0	0.0364412	0.00363923	0	0	0.0215533	0.0727084	0.00910062	0.0276956	0.0919996	NO	617a1b3263d4c7372089ad8f5e6bfca9	Actinobacteria	Actinobacteria	Micrococcales	Microbacteriaceae	Microbacteriaceae_ML602J-51	Microbacteriaceae_ML602J-51
		ON361775	72ce63e77fb50fd76e87c1ee229944ed	0	0	0	0.00927715	0	0	0	0.0258285	0.00344414	0	0	0	0	0	0	0	0	0	0	0.00385498	0	0.00975755	0.00132531	NO	72ce63e77fb50fd76e87c1ee229944ed	Bacteroidetes	Bacteroidia	Flavobacteriales	Flavobacteriaceae	Muricauda	uncultured_Muricauda
		ON361776	ec7b5d2463b167df0c4ad9bdac07976b	0	0.0059719	0	0.0128452	0.0129938	0.00611002	0	0	0	0	0	0	0	0	0	0	0	0	0	0.00379209	0	0	0.00541727	NO	ec7b5d2463b167df0c4ad9bdac07976b	Bacteroidetes	Bacteroidia	Flavobacteriales	Flavobacteriaceae	Muricauda	uncultured_Muricauda
		ON361777	3d7e2653a455a87b546844299c82ac7c	0	0	2.02269	0.00243104	0	0	0	0	0	0	0	0	0	0	0	0	0	0	0	0.202512	0	0	0.289303	NO	3d7e2653a455a87b546844299c82ac7c	Proteobacteria	Gammaproteobacteria	Oceanospirillales	Nitrincolaceae	Neptuniibacter	uncultured_Neptuniibacter
		ON361778	cd39cea3206088b1719a3f20b7862962	1.0346	0.101255	1.70078	2.43528	0.926256	1.94917	1.83664	2.92944	0.262926	0.385833	0.906325	1.44541	2.00665	1.74024	1.61189	2.08387	1.45788	0.706935	0.276993	1.35622	1.35958	1.40899	1.3336	NO	cd39cea3206088b1719a3f20b7862962	Proteobacteria	Alphaproteobacteria	Thalassobaculales	Nisaeaceae	Nisaea	Nisaea_sp._MEBiC11861
		ON361779	72b4187d77d5f0a0a51c5c7711bd9be2	0.102897	0.0763946	0.0578852	0.0652395	0.135749	0.0414997	0.0304441	0.0194177	0.220535	0.0363632	0.0522105	0.137321	0.0105615	0.084438	0.0795671	0.0242098	0.0766679	0.0243562	0.058057	0.0786425	0.060821	0.114283	0.0633679	NO	72b4187d77d5f0a0a51c5c7711bd9be2	Proteobacteria	Alphaproteobacteria	Rhizobiales	Rhizobiaceae	Nitratireductor	uncultured_Nitratireductor
		ON361780	7bad5fa95fbd7eab3fc22516bebf3b18	0	0.0038197	0	0.0214577	0	0	0	0.0115651	0.00295212	0	0.000896941	0	0	0	0	0	0	0	0	0.00397946	9.96602e-05	0.00483907	0.00361105	NO	7bad5fa95fbd7eab3fc22516bebf3b18	Proteobacteria	Gammaproteobacteria	Betaproteobacteriales	Nitrosomonadaceae	oc32	uncultured_Rhodocyclaceae_bacterium
		ON361781	1c15129faae05bd60c09a1ff68daf507	0	0	0	0	0	0	0	0	0	0	0	0.000818116	0.0432584	0.00229695	0	0	0	0	0	0	0.0051526	0	0	NO	1c15129faae05bd60c09a1ff68daf507	Proteobacteria	Alphaproteobacteria	Caulobacterales	Hyphomonadaceae	Oceanicaulis	uncultured_Oceanicaulis
		ON361782	a3b5c4b31feb37c9d13d204ca81e4350	0.00129767	0.0683744	0	0.0046934	0.0337018	0.0214923	0.0108666	0.0222136	0.135443	0.040897	0.0728672	0.0636335	0.0658015	0.17619	0.19441	0.059486	0.0820244	0.0959637	0.0143027	0.033898	0.091631	0.0529849	0.0257179	NO	a3b5c4b31feb37c9d13d204ca81e4350	Proteobacteria	Gammaproteobacteria	Oceanospirillales	Saccharospirillaceae	Oleispira	uncultured_Oleispira
		ON361783	72a3450a6dd69a92a816d1572f5dc816	0	0.00132617	0.0022618	0	0.00215647	0.0011244	0	0.00211069	0.000965736	0.00153368	0.00844748	0.146345	6.17465	1.24622	0.0011575	0.000758852	0.00117408	0.000817688	0.00104508	0.00114789	0.84229	0.00102547	0.00120036	NO	72a3450a6dd69a92a816d1572f5dc816	Bacteroidetes	Bacteroidia	Flavobacteriales	Cryomorphaceae	Owenweeksia	uncultured_Owenweeksia
		ON361784	f6ab84757f2c09e3d591e0f6478b1be9	0.209389	0	0	0	0	0	0	0	0	0	0	0	0	0	0	0.0894159	2.73027	0.614633	2.07517	0.0209389	0.612165	0.0697964	0	NO	f6ab84757f2c09e3d591e0f6478b1be9	Bacteroidetes	Bacteroidia	Flavobacteriales	Cryomorphaceae	Owenweeksia	uncultured_Owenweeksia
		ON361785	0502930c9a8cf03265a352e8da401192	0.0100492	0.0568092	0.00105851	0.0320129	0.0992472	0.108716	0.0102088	0.0163451	0.0376324	0.00200096	0.015308	0.0134339	0.0013765	0.0701865	0.0284389	0.0202336	0.00423029	0.0239361	0.0390558	0.037408	0.0240222	0.0213422	0.0442934	NO	0502930c9a8cf03265a352e8da401192	Proteobacteria	Alphaproteobacteria	Parvibaculales	Parvibaculaceae	Parvibaculum	uncultured_Parvibaculum
		ON361786	0f0073eb9753851637ba32a6f221733e	0	0.0476647	0	0	0	0	0.00100144	0	0	0.765623	0	0	0	2.78838	0.243814	0	0	0.000929506	0	0.0814289	0.337014	0	0.116327	NO	0f0073eb9753851637ba32a6f221733e	Proteobacteria	Alphaproteobacteria	Rhodovibrionales	Kiloniellaceae	Pelagibius	uncultured_Pelagibius
		ON361787	25707e19b3ebb94580e3032a776a922d	0.00439893	0	0	0	0	0	0	0	0	0	0.00361344	0.00168155	0.0054924	0	0	0	0	0	0.0704545	0.000439893	0.00902688	0.00146631	0	NO	25707e19b3ebb94580e3032a776a922d	Proteobacteria	Alphaproteobacteria	Rhodovibrionales	Kiloniellaceae	Pelagibius	uncultured_Pelagibius
		ON361788	0a8bc9a14ba38d3e931636dd49be42d7	0	0	0	0	0	0	0	0	0	0	0	0	0	0.0233524	0	0.476841	0.12436	0.04636	0.0664483	0	0.0819291	0	0	NO	0a8bc9a14ba38d3e931636dd49be42d7	Proteobacteria	Deltaproteobacteria	Bdellovibrionales	Bacteriovoracaceae	Peredibacter	uncultured_Bacteriovorax_sp.
		ON361789	250017e1fa9a1644b37900d37b6ef98f	0	0	0	0	0	0.041803	0.00513758	0	0	0	0	0	0	0	0	0	0	0	0	0.00469406	0	0	0.0067058	NO	250017e1fa9a1644b37900d37b6ef98f	Proteobacteria	Deltaproteobacteria	Bdellovibrionales	Bacteriovoracaceae	Peredibacter	uncultured_Bacteriovorax_sp.
		ON361790	bc82ba896960373e07788d5312dee54f	0	0.026353	0.124473	0	0	0.0665928	0.0104237	0.0934547	0.0125912	0.0301944	0.00342133	0.00107987	0.0230998	0.00119248	0	0	0	0	0	0.0364083	0.00319928	0.0353486	0.0368624	NO	bc82ba896960373e07788d5312dee54f	Proteobacteria	Deltaproteobacteria	Bdellovibrionales	Bacteriovoracaceae	Peredibacter	uncultured_Peredibacter
		ON361791	f1c7952ed7604a5e485e8c41a1a8ac76	0	0	0	0	0.0273393	0	0	0	0	0	0	0	0	0	0.0110925	0	0.516904	0.00538782	1.6693	0.00273393	0.244742	0	0.00390561	NO	f1c7952ed7604a5e485e8c41a1a8ac76	Proteobacteria	Deltaproteobacteria	Bdellovibrionales	Bacteriovoracaceae	Peredibacter	uncultured_Peredibacter
		ON361792	36b9fd23d2799ff1bebe60e2a070acb8	0.0459718	0.0284261	0	0	0	0	0	0	0	0.0372832	0.010211	0.0604583	0.00598249	0.0450485	0.0386963	0.0336868	0.017022	0.0150585	0.0218535	0.0111681	0.0275575	0.0153239	0.00938704	NO	36b9fd23d2799ff1bebe60e2a070acb8	Planctomycetes	Planctomycetacia	Pirellulales	Pirellulaceae	Pir4_lineage	uncultured_Pirellulaceae_Pir4
		ON361793	5d938021c004bd37d5c05483bd77d5f1	0.00171757	0.00410132	0.0241162	0.00405173	0.00506351	0.00958409	0.003572	0.007695	0.0118123	0.0108737	0.00232459	0.011134	0.00276712	0.00436558	0.00396526	0.00164664	0.00482548	0.00539598	0.00579724	0.00825874	0.00469132	0.00707494	0.00876608	NO	5d938021c004bd37d5c05483bd77d5f1	Planctomycetes	Planctomycetacia	Pirellulales	Pirellulaceae	Pir4_lineage	planctomycete_DDSe3016
		ON361794	b67e02e5ecba9c542b2501f03be99772	0	0.00132617	0	0	0.0010569	0	0	0	0	0	1.51719	1.1604	1.53402	0.521945	0	0	0	0.000929506	0	0.000238307	0.526055	0	0.000340439	NO	b67e02e5ecba9c542b2501f03be99772	Proteobacteria	Gammaproteobacteria	Salinisphaerales	Solimonadaceae	Polycyclovorans	uncultured_Polycyclovorans
		ON361795	f3af6b48852858c245ed661ff24bd1c7	0.012317	0	0	0	0	0	0	0	0	0	0.0132213	0.00286341	0.00939317	0	0.0113137	0.102789	0.0369235	0.020762	0.0658162	0.0012317	0.0292314	0.00410567	0	NO	f3af6b48852858c245ed661ff24bd1c7	Proteobacteria	Gammaproteobacteria	Salinisphaerales	Solimonadaceae	Polycyclovorans	uncultured_Polycyclovorans
		ON361796	0d26aa6778351c4482c4ef0b15b9c74c	0.0730222	0	0	0	0	0	0	0	0	0	0.119876	0.00538573	0.151874	0.00927582	0	0	0	0.000433125	0.895754	0.00730222	0.1314	0.0243407	0	NO	0d26aa6778351c4482c4ef0b15b9c74c	Proteobacteria	Gammaproteobacteria	Oceanospirillales	Pseudohongiellaceae	Pseudohongiella	uncultured_Polycyclovorans
		ON361797	1d43815813ca2ee09a1c4789300f3408	1.72742	1.04408	0.0763319	0.613634	0.0711056	0.0921351	0.207165	0.525527	3.30299	0.781506	0.148635	0.187666	0.145286	0.198073	0.124214	0.666091	0.14042	0.234001	0.0261427	0.84419	0.207837	1.85198	0.412279	NO	1d43815813ca2ee09a1c4789300f3408	Proteobacteria	Gammaproteobacteria	Oceanospirillales	Pseudohongiellaceae	Pseudohongiella	uncultured_Polycyclovorans
		ON361798	8ea6f729231a484df4a1135de92e0377	1.32066	0.0443137	1.48048	0.303545	0.0116259	0.0693489	0.0102752	0.127306	0.0126918	0	0.0168305	0.221912	0.0269897	0.00111777	0.919038	0.0868516	0	0.0674512	0	0.338024	0.14891	0.486885	0.274227	NO	8ea6f729231a484df4a1135de92e0377	Proteobacteria	Gammaproteobacteria	Oceanospirillales	Pseudohongiellaceae	Pseudohongiella	uncultured_Polycyclovorans
		ON361799	d92c3c9d1f9d8128727aaff799af25a4	0.000879786	0	0	0	0	0	0	0	0	0	0.752015	0.0459719	0	0	0	0	0.68546	0.42944	0.0715981	8.79786e-05	0.220498	0.000293262	0	NO	d92c3c9d1f9d8128727aaff799af25a4	Proteobacteria	Gammaproteobacteria	Oceanospirillales	Pseudohongiellaceae	Pseudohongiella	uncultured_Pseudohongiella
		ON361800	eef106d8ce32faffb37c321030990a8f	0.0167159	0.608199	0.00988533	0.00301359	2.66015	0.643088	0.00252452	0	0.0817529	0.0246047	0.0123648	0	0	0	0	0	0	0	0	0.404994	0.00137386	0.0328229	0.564496	NO	eef106d8ce32faffb37c321030990a8f	Proteobacteria	Gammaproteobacteria	Oceanospirillales	Pseudohongiellaceae	Pseudohongiella	uncultured_Polycyclovorans
		ON361801	a56a87f15f90af3078dcc33ea156959a	0.845919	0.116778	0.137687	1.07012	0.733528	0.366838	1.04046	0.101348	0.0280869	0.0268162	0.0104646	0	0.000924727	0.00103887	0.000775134	0.0013481	0.000907738	0.0151691	0.00360572	0.446758	0.00380378	0.325118	0.49889	NO	a56a87f15f90af3078dcc33ea156959a	Proteobacteria	Alphaproteobacteria	Parvibaculales	Parvibaculaceae	Pyruvatibacter	Pyruvatibacter_mobilis
		ON361802	4a6626c191f1e73a77d26912889dcc9a	1.43308	2.17431	1.99632	4.306	3.05499	0.642203	0.851802	1.65172	2.86414	5.18259	2.04431	0.80605	0.356143	2.57105	4.46912	2.4896	5.07902	2.70718	4.66881	2.41571	2.79903	1.98298	2.60117	YES for both	4a6626c191f1e73a77d26912889dcc9a	Bacteroidetes	Bacteroidia	Cytophagales	Cyclobacteriaceae	Reichenbachiella	uncultured_Reichenbachiella
		ON361803	53a579e63c1c3779f49afab876b10691	0	0	0.401011	0	0	0	0	0	0	0	0	0	0	0	0	0	0	0	0	0.0401011	0	0	0.0572873	NO	53a579e63c1c3779f49afab876b10691	Bacteroidetes	Bacteroidia	Cytophagales	Cyclobacteriaceae	Reichenbachiella	uncultured_Reichenbachiella
		ON361804	569d31f2990a1e236035207f77093795	0.0205539	0.00410132	0.0126977	0.0122612	0.0077927	0.00124769	0.00514111	0.0144675	0.0156829	0.0187617	0.00488965	0.012723	0.0182431	0.0118545	0.0293065	0	0.0177245	0.0162021	0.0432747	0.0112708	0.0171354	0.0169014	0.00885763	NO	569d31f2990a1e236035207f77093795	Bacteroidetes	Bacteroidia	Cytophagales	Cyclobacteriaceae	Reichenbachiella	uncultured_Reichenbachiella
		ON361805	62caebc84f8a7f6296439f445aeea91e	0.143133	0.013828	0.103474	0.015059	0.129789	0.0225496	0.0106658	0.0206681	0.0883871	0.0136145	0.0124751	0	0.006844	0.025136	0.00955753	0.125493	0.0545005	0.0692297	0.0727884	0.0561168	0.0417805	0.0840629	0.04414	NO	62caebc84f8a7f6296439f445aeea91e	Bacteroidetes	Bacteroidia	Cytophagales	Cyclobacteriaceae	Reichenbachiella	uncultured_Reichenbachiella
		ON361806	70a35f57bb1f13ee146f2c3430aef3e0	0	0.00231535	0	0.00162069	0.0010569	0	0	0	0.0014486	0.0036665	0.00278349	0	0	0.00228535	0.00364706	0.0015177	0.00165613	0	0.00321598	0.0010108	0.00167841	0.000482868	0.00123706	NO	70a35f57bb1f13ee146f2c3430aef3e0	Bacteroidetes	Bacteroidia	Cytophagales	Cyclobacteriaceae	Reichenbachiella	uncultured_Reichenbachiella
		ON361807	8680423e4c940b05d45759ffac1c95b8	0	0	0	0.0250449	0.00264226	0.0124468	0.00293864	0	0	0	0	0	0	0.140234	0.0813307	0.0092302	0	0	0.0548018	0.00430726	0.031733	0	0.00615323	NO	8680423e4c940b05d45759ffac1c95b8	Bacteroidetes	Bacteroidia	Cytophagales	Cyclobacteriaceae	Reichenbachiella	uncultured_Reichenbachiella
		ON361808	a86133b437b7c21fbf016534410d4d72	0	0	0	0	0	0.000623846	0.045286	0.00289889	0	0	0	0	0	0	0	0	0	0	0	0.00488087	0	0.000966296	0.00655855	NO	a86133b437b7c21fbf016534410d4d72	Bacteroidetes	Bacteroidia	Cytophagales	Cyclobacteriaceae	Reichenbachiella	uncultured_Flexibacteraceae_bacterium
		ON361809	d553cac47812bc92a0e2e0b10c1e3200	0.0166229	0	0.205672	0.00212983	0	0.0313374	0.00565134	0	0	0	0	0.000840774	0	0	0	0	0	0	0	0.0261414	9.34194e-05	0.00554097	0.0349702	NO	d553cac47812bc92a0e2e0b10c1e3200	Bacteroidetes	Bacteroidia	Cytophagales	Cyclobacteriaceae	Reichenbachiella	uncultured_Flammeovirgaceae_bacterium
		ON361810	de9ee174a51ed62a91b0fb7ec64338a9	0	0	0.00105851	0.00382806	0.00213514	0	0	0.00288098	0.000965736	0.00285168	0	0.00126116	0	0.000745179	0.00327351	0	0.00181884	0	0.00635843	0.00137201	0.00149524	0.00128224	0.00141049	NO	de9ee174a51ed62a91b0fb7ec64338a9	Bacteroidetes	Bacteroidia	Cytophagales	Cyclobacteriaceae	Reichenbachiella	uncultured_Reichenbachiella
		ON361811	e4eb6e4aeb17bff2531b6064f489ed16	0.000865112	0	0	0	0	0	0	0.0747779	0.00836433	0	0	0	0	0	0	0	0	0	0	0.00840073	0	0.0280024	0	NO	e4eb6e4aeb17bff2531b6064f489ed16	Bacteroidetes	Bacteroidia	Cytophagales	Cyclobacteriaceae	Reichenbachiella	uncultured_Reichenbachiella
		ON361812	cb76df5c974cee7b92e18782edfa45ec	0.00349303	0.00327257	0.00490045	0.0108975	0	0.00222334	0.00103492	0	0	0.000733299	0.00443707	0.0016198	0.00307831	0.00334237	0.000821666	0.00242168	0.00181884	0.00385914	0.00550103	0.00265551	0.00298888	0.00116434	0.00329458	NO	cb76df5c974cee7b92e18782edfa45ec	Proteobacteria	Gammaproteobacteria	Oceanospirillales	Saccharospirillaceae	Reinekea	uncultured_Reinekea
		ON361813	e328ac773d38035cc470c43d5f58761b	0.00131396	0.00132617	0	0	0	0.00111091	0.00459018	0	0	0	0.0126049	0.00322814	0.00861962	0.0287051	0.0023254	0.00358398	0.00780963	0.00327821	0.00450008	0.000834122	0.00829502	0.000437986	0.00100389	NO	e328ac773d38035cc470c43d5f58761b	Planctomycetes	Planctomycetacia	Pirellulales	Pirellulaceae	Rhodopirellula	planctomycete_str._610
		ON361814	efeeaf66b9a004b23a2df59cc6475b1e	8.24553	5.66783	7.3243	5.0389	5.01451	5.98992	5.92067	6.57531	2.68412	4.96137	0.441965	0.0137757	0.00869786	3.1646	0.219579	1.10849	2.43461	0.705449	0.0436161	5.74225	0.904531	5.83499	5.7025	YES for SS	efeeaf66b9a004b23a2df59cc6475b1e	Proteobacteria	Alphaproteobacteria	Rhizobiales	Rhizobiaceae	Roseitalea	uncultured_Roseitalea
		ON361815	8452557898d29336c830059bb5aafb5a	0.0065535	0.00433486	0.00315871	0.00162069	0.00248025	0.00592891	0.00155238	0.00268688	0.00091765	0.00290758	0	0	0	0.000397494	0	0	0	0	0	0.00321414	4.4166e-05	0.00338601	0.00314048	NO	8452557898d29336c830059bb5aafb5a	Proteobacteria	Alphaproteobacteria	Rhizobiales	Rhizobiaceae	Roseitalea	uncultured_Roseitalea
		ON361816	f42b6b3880363b8722e8e2ed14b7de39	0	0	0	0	0.234877	0.00249538	0	0	0	0	0	0	0	0	0	0	0	0	0	0.0237372	0	0	0.0339103	NO	f42b6b3880363b8722e8e2ed14b7de39	Proteobacteria	Alphaproteobacteria	Rhodobacterales	Rhodobacteraceae	Roseovarius	uncultured_Roseovarius
		ON361817	b7b1a6649f8711abdfd962cec6321396	0.0476568	0.0587981	0.0561522	0.0541063	0.0200065	0.0475861	0.0435786	0	0.0674155	0.0308191	0.0435217	0.0737147	0.0451463	0.0617741	0.0707375	0.0365695	0.0581402	0.0471443	0.0945534	0.0426119	0.0590335	0.0383574	0.0444353	NO	b7b1a6649f8711abdfd962cec6321396	Planctomycetes	Planctomycetacia	Pirellulales	Pirellulaceae	Rubripirellula	uncultured_Rubripirellula
		ON361818	e41b37e6c12d525b5d2f2e84739cf682	0	0	0	0.00117335	0.00210302	0	0	0.00386324	0.0140509	0.00549974	0	0	0	0	0	0	0	0	0	0.00266903	0	0.00597138	0.00125373	NO	e41b37e6c12d525b5d2f2e84739cf682	Proteobacteria	Gammaproteobacteria	Oceanospirillales	Saccharospirillaceae	Saccharospirillum	uncultured_Saccharospirillum
		ON361819	f71d19f460dd5c2803e37477cdef1ef0	0.0237542	0	0.139229	0.0583289	0.00739833	0	0.0870515	0.00811688	0	0	0.169216	0.289967	0.385429	0.352936	0.371495	0.0739048	0.48173	0.29618	0.0337407	0.0323879	0.272733	0.0106237	0.0417153	NO	f71d19f460dd5c2803e37477cdef1ef0	Proteobacteria	Gammaproteobacteria	Salinisphaerales	Salinisphaeraceae	Salinisphaera	uncultured_Salinisphaera
		ON361820	a7100d6c83def890d08643d46493a3cf	0.00788374	0	0.0441041	0.0267414	0	0	0	0	0	0	0	0	0	0	0	0	0	0	0	0.00787292	0	0.00262791	0.0101208	NO	a7100d6c83def890d08643d46493a3cf	Proteobacteria	Gammaproteobacteria	Cellvibrionales	Cellvibrionaceae	Simiduia	Simiduia_aestuariiviva
		ON361821	66986c4feae7f80b67f29196bef82163	0.213432	0.193631	0.226183	0.241742	0.0648924	0.785993	0.754153	0.528175	0.272576	0.630787	1.94542	0.993923	0.967576	2.33863	0.487507	1.1828	1.49116	0.899249	1.05871	0.391156	1.26278	0.338061	0.413911	YES for both	66986c4feae7f80b67f29196bef82163	Planctomycetes	Phycisphaerae	Phycisphaerales	Phycisphaeraceae	SM1A02	Nannochloropsis_gaditana
		ON361822	10794dda3dca476b2be5704d59067b8e	0.0355689	0	0	0	0.00323471	0	0.00102752	0	0	0	0	0.00537119	0.00260889	2.58496	0.351549	0.847748	0.391689	0.0585589	0.356544	0.00398312	0.511003	0.0118563	0.00060889	NO	10794dda3dca476b2be5704d59067b8e	Planctomycetes	Phycisphaerae	Phycisphaerales	Phycisphaeraceae	SM1A02	uncultured_Phycisphaeraceae_SM1A02
		ON361823	12aac07cfd216b2a4cbce313cf4be572	0.0104473	0.0112614	0	0.00997103	0.00269559	0.00471721	0	0.00483051	0.00244179	0.00380303	0	0.00596605	0	0	0.00831289	0	0.00156544	0.000866251	0	0.00501679	0.00185674	0.00590654	0.00463546	NO	12aac07cfd216b2a4cbce313cf4be572	Planctomycetes	Phycisphaerae	Phycisphaerales	Phycisphaeraceae	SM1A02	Gambierdiscus_polynesiensis
		ON361824	1d2e5bb87dc877686560ee8a9315a86a	0.000858784	0.00269327	0	0.00226019	0.0010569	0.00429324	0.00100144	0.00115239	0.000492019	0.00179367	0	0.00348989	0	0	0.00210373	0	0.00361292	0.000929506	0	0.00156019	0.00112623	0.000834399	0.00187125	NO	1d2e5bb87dc877686560ee8a9315a86a	Planctomycetes	Phycisphaerae	Phycisphaerales	Phycisphaeraceae	SM1A02	Gambierdiscus_polynesiensis
		ON361825	2b4435c366b5757f4aa716b3e603994e	0.00391804	0.00700127	0	0	0.00280403	0.00124769	0.00103492	0.00288992	0.00292466	0.000951348	0	0.00345055	0	0	0.00371628	0	0.00131011	0	0	0.00227719	0.000941883	0.00324421	0.00186275	NO	2b4435c366b5757f4aa716b3e603994e	Planctomycetes	Phycisphaerae	Phycisphaerales	Phycisphaeraceae	SM1A02	Gambierdiscus_polynesiensis
		ON361826	32aac3c23031b8cbf3be648f446efd52	0.00890543	0.0019464	0	0.00326682	0.00354375	0.00124769	0	0.00230478	0.00278245	0.00515827	0.000970101	0.00279368	0.000917667	0	0.00611856	0	0.000436704	0.00183104	0	0.00291556	0.00145197	0.00466422	0.00216613	NO	32aac3c23031b8cbf3be648f446efd52	Planctomycetes	Phycisphaerae	Phycisphaerales	Phycisphaeraceae	SM1A02	Gambierdiscus_polynesiensis
		ON361827	5601da26fddf8936806816b352e9f94c	0.00389664	0.00327257	0	0.00268015	0.00194113	0	0.00150216	0	0.00338923	0.000475674	0	0.00147498	0	0	0.00548533	0	0.00121256	0	0	0.00171575	0.000908097	0.00242862	0.00141024	NO	5601da26fddf8936806816b352e9f94c	Planctomycetes	Phycisphaerae	Phycisphaerales	Phycisphaeraceae	SM1A02	Gambierdiscus_polynesiensis
		ON361828	64f38a2352276db72aac5196ef3173b5	0	0	0	0	0	0	0	0	0	0	0.000970101	0.00405772	0	0.0070792	0	0.0369324	0.00221785	0	0	0	0.00569525	0	0	NO	64f38a2352276db72aac5196ef3173b5	Planctomycetes	Phycisphaerae	Phycisphaerales	Phycisphaeraceae	SM1A02	uncultured_Phycisphaeraceae_SM1A02
		ON361829	66340a8e23c5466608b59fc3c0ed08fd	0.055295	0	0.0311203	0.0334651	0	0	0	0	0	0	0	0	0	0	0	0	0	0	0	0.011988	0	0.0184317	0.00922648	NO	66340a8e23c5466608b59fc3c0ed08fd	Planctomycetes	Phycisphaerae	Phycisphaerales	Phycisphaeraceae	SM1A02	uncultured_Phycisphaeraceae_SM1A02
		ON361830	6d7758296d45a7f88402d709aad82ccd	0	0	0.178028	0.00354972	0.00298737	0.26877	0	0.115192	0.0024601	0	0	0	0	0	0.000771664	0	0	0	0	0.0570986	8.57405e-05	0.0392173	0.064762	NO	6d7758296d45a7f88402d709aad82ccd	Planctomycetes	Phycisphaerae	Phycisphaerales	Phycisphaeraceae	SM1A02	uncultured_Phycisphaeraceae_SM1A02
		ON361831	6dfb957cb9d9f0736ceb5b04dda0a316	11.6372	8.84828	0.38943	8.30133	6.00051	3.45889	2.0575	5.83375	6.4999	6.2106	0.863759	5.99132	0.515661	0.0159782	10.8892	0.874375	4.4552	1.79578	0.160658	5.92374	2.84021	7.99028	5.03808	NO	6dfb957cb9d9f0736ceb5b04dda0a316	Planctomycetes	Phycisphaerae	Phycisphaerales	Phycisphaeraceae	SM1A02	Gambierdiscus_polynesiensis
		ON361832	a7ba421cf2cf089046ef5bc5b31efb21	0.0105574	0	0	0	0	0	0	0	0	0	0.0052607	0.00163623	0	0	0.0148008	0.00323057	0	0.000408844	0.0171839	0.00105574	0.00472456	0.00351914	0	NO	a7ba421cf2cf089046ef5bc5b31efb21	Planctomycetes	Phycisphaerae	Phycisphaerales	Phycisphaeraceae	SM1A02	uncultured_Phycisphaeraceae_SM1A02
		ON361833	bcaccbfcea5e408242caa530f9e45c01	0	0	0	0	0	0	0	0	0	0	0.0516603	0.00777211	0.00284096	0	0	0	0	0.141725	0.0084631	0	0.0236069	0	0	NO	bcaccbfcea5e408242caa530f9e45c01	Planctomycetes	Phycisphaerae	Phycisphaerales	Phycisphaeraceae	SM1A02	uncultured_Phycisphaeraceae_SM1A02
		ON361834	c44fb9b592b6ab8692cc3bf0c2a7a99b	0.00477844	0.000442055	0	0	0.000539118	0.00249538	0	0.00211785	0.00386916	0.00241795	0	0.000840774	0	0	0.00473346	0	0.000907738	0	0	0.001666	0.000720219	0.00358848	0.000842072	NO	c44fb9b592b6ab8692cc3bf0c2a7a99b	Planctomycetes	Phycisphaerae	Phycisphaerales	Phycisphaeraceae	SM1A02	Gambierdiscus_polynesiensis
		ON361835	c5e5e6a4681c43e9ef8ee46798471478	0.00128501	0.00644884	0	0.00359318	0.00328427	0.0023721	0	0.002597	0.000984039	0.00179367	0	0.00237068	0	0	0.00726204	0.00133168	0.00208597	0.000817688	0	0.00223581	0.0015409	0.00162202	0.00249887	NO	c5e5e6a4681c43e9ef8ee46798471478	Planctomycetes	Phycisphaerae	Phycisphaerales	Phycisphaeraceae	SM1A02	Gambierdiscus_polynesiensis
		ON361836	cb2b7cc3d455670b633085b559d04f2f	0.00193566	0.000752174	0	0.00176003	0.0010569	0	0.00100144	0.00191659	0.00193147	0.00296071	0	0.00212039	0	0	0.00244	0	0.00174682	0	0	0.0013315	0.0007008	0.00192791	0.00107589	NO	cb2b7cc3d455670b633085b559d04f2f	Planctomycetes	Phycisphaerae	Phycisphaerales	Phycisphaeraceae	SM1A02	Gambierdiscus_polynesiensis
		ON361837	ea498a14fcff1e9e80ad9d25c071e6bf	0.00778735	0.00208273	0.00076041	0.00670449	0.000539118	0.00335298	0	0	0.00296981	0.00285866	0.000485051	0.00239857	0	0	0.00402581	0.000905402	0.00469439	0.00168394	0	0.00270555	0.00157702	0.00358572	0.00232834	NO	ea498a14fcff1e9e80ad9d25c071e6bf	Planctomycetes	Phycisphaerae	Phycisphaerales	Phycisphaeraceae	SM1A02	Gambierdiscus_polynesiensis
		ON361838	7710b1db057c86c9b1b22fe5b09523c8	0.0859022	0.074599	0.0224803	0.0360626	0.0699362	0.0182509	0.0131903	0.0104714	0.10625	0.0497898	0.0290289	0.0763452	0.00171964	0.0702134	0.0446562	0.0593043	0.238432	0.0228466	0.0490623	0.0486933	0.0657343	0.0675413	0.0406156	NO	7710b1db057c86c9b1b22fe5b09523c8	Proteobacteria	Alphaproteobacteria	Rhizobiales	Stappiaceae	Stappia	uncultured_Stappia
		ON361839	a8f050ce49761ed22c67f94304936c53	0.948913	0	0.190863	0	0	0.115946	0.00359631	0.0884668	0.126281	0.0102384	0	0	0	0	0	0	0	0	0	0.148431	0	0.387887	0.0458063	NO	a8f050ce49761ed22c67f94304936c53	Actinobacteria	Acidimicrobiia	Microtrichales	Microtrichaceae	Sva0996_marine_group	uncultured_Microtrichaceae_Sva0996
		ON361840	e999acec34600efa9fd84e49a7107f1d	0	0.0476804	0	0	0.00213514	0.000562202	0.0288436	0	0.00201897	0.00948024	0.0388292	0.00197557	0.00514188	0.00747551	0.00803213	0.00092302	0.0033184	0.0105111	0.00952599	0.00907206	0.00952586	0.00067299	0.0126717	NO	e999acec34600efa9fd84e49a7107f1d	Actinobacteria	Acidimicrobiia	Microtrichales	Microtrichaceae	Sva0996_marine_group	uncultured_Microtrichaceae_Sva0996
		ON361841	9953355015a829eaa8af4c473115908c	0	0.0024294	0	0.127224	0	0	0	0	0	0	0	0	0	0	0	0	0	0	0	0.0129654	0	0	0.018522	NO	9953355015a829eaa8af4c473115908c	Bacteroidetes	Bacteroidia	Flavobacteriales	Flavobacteriaceae	Tenacibaculum	uncultured_Tenacibaculum
		ON361842	e26cea4a6416a78194506fc9eb481077	0.0479594	0	0.0231021	0.00405173	0.230732	0	0	0	0	0	0	0	0	0	0	0	0	0	0	0.0305845	0	0.0159865	0.0368408	NO	e26cea4a6416a78194506fc9eb481077	Bacteroidetes	Bacteroidia	Flavobacteriales	Flavobacteriaceae	Tenacibaculum	uncultured_Tenacibaculum
		ON361843	5933a133f83191527357f7e6fdc97095	0.478543	0	0.00380205	0.571305	0.572484	0.00873384	0	0	0	0.000733299	0.311865	0.406715	0.418592	0.042671	0	0	0	0	0.00084631	0.16356	0.131188	0.159514	0.165294	NO	5933a133f83191527357f7e6fdc97095	Proteobacteria	Alphaproteobacteria	Rhodobacterales	Rhodobacteraceae	Thalassobius	uncultured_Thalassobius
		ON361844	004a4e503e52903cb96a0530d4b15840	0.77767	0.208313	0	0.116929	0	0	0	0	0	0	0.00134541	0	0	0	0	0	0	0	0	0.110291	0.00014949	0.259223	0.0464632	NO	004a4e503e52903cb96a0530d4b15840	Proteobacteria	Alphaproteobacteria	Rhodospirillales	Thalassospiraceae	Thalassospira	uncultured_Thalassospira
		ON361845	50bb7f8fe47e8dfef2396f53622589b0	1.44597	4.22331	0.0287765	0.660695	4.49591	2.06493	0.161104	3.09199	2.7762	4.14826	4.94216	7.31888	4.48125	4.37613	10.0689	8.67781	9.37499	4.88151	13.8798	2.30971	7.55572	2.43805	2.25471	YES for WT	50bb7f8fe47e8dfef2396f53622589b0	Proteobacteria	Alphaproteobacteria	Rhodobacterales	Rhodobacteraceae	Tropicimonas	uncultured_Tropicimonas
		ON361846	53670a997085c679a195d1e5243435c3	0	0.00238846	0	0	0	0.00279752	0	0.00193162	0	0.0014666	0.00132834	0.00266032	0.0028339	0.00289295	0.0101484	0.00600188	0.0044204	0	0.00553053	0.00085842	0.00397964	0.000643874	0.000950368	NO	53670a997085c679a195d1e5243435c3	Proteobacteria	Alphaproteobacteria	Rhodobacterales	Rhodobacteraceae	Tropicimonas	uncultured_Tropicimonas
		ON361847	3a06ec185a748955b7e559245fc36f7c	0.0545467	0	0	0	0	0	0	0	0	0	0	0	0	0	0	0	0.000907738	0	0.179052	0.00545467	0.0199955	0.0181822	0	NO	3a06ec185a748955b7e559245fc36f7c	Spirochaetes	Leptospirae	Leptospirales	Leptospiraceae	Turneriella	uncultured_Turneriella
		ON361848	834b7879157665e86df29e14d4657f25	0.00879786	0	0	0	0	0	0	0.139712	0.0339493	0	0.19402	0.339622	0.731069	0.270345	0.36523	0.329057	0.089866	0	0.0235144	0.0182459	0.260303	0.0608197	0	NO	834b7879157665e86df29e14d4657f25	Spirochaetes	Leptospirae	Leptospirales	Leptospiraceae	Turneriella	uncultured_Turneriella
		ON361849	cb237be2244dfc4d0c52f466971d5d86	0	0	0	0.0254393	0.00158536	0.00736286	0.00569205	0	0	0	0	0	0	0.00476993	0	0.015177	0.0484497	0.00185901	0	0.00400796	0.00780619	0	0.00572566	NO	cb237be2244dfc4d0c52f466971d5d86	Spirochaetes	Leptospirae	Leptospirales	Leptospiraceae	Turneriella	uncultured_Turneriella
		ON361850	d7674dd552a2cbae88bd8af0e5a50d41	0	0	0	0	0	0	0	0	0	0	0	0	0	0.00310524	0	0	0	0.0529683	0.00963648	0	0.00730112	0	0	NO	d7674dd552a2cbae88bd8af0e5a50d41	Spirochaetes	Leptospirae	Leptospirales	Leptospiraceae	Turneriella	uncultured_Turneriella
		ON361851	5733c49e3d08e169b663080df71ff31d	0.0089508	0.062151	0	0.0271388	0.00223815	0	0	0.0356266	0.00627728	0.0206787	0.00276398	0	0	0	0	0	0	0	0	0.0163061	0.000307109	0.0169516	0.0160295	NO	5733c49e3d08e169b663080df71ff31d	Actinobacteria	Actinobacteria	PeM15	uncultured_Actinobacteria_PeM15_1	uncultured_Actinobacteria_PeM15_1	uncultured_Actinobacteria_PeM15_1
		ON361852	7165cef9446f6e8cd1eac8cafa7ced7c	0.00967765	0	0	0	0	0	0	0	0	0	0	0	0	0	0	0	0.00305693	0.00168394	0.0647074	0.000967765	0.00771647	0.00322588	0	NO	7165cef9446f6e8cd1eac8cafa7ced7c	Actinobacteria	Actinobacteria	PeM15	uncultured_Actinobacteria_PeM15_2	uncultured_Actinobacteria_PeM15_2	uncultured_Actinobacteria_PeM15_2
		ON361853	bc62c2b699ff3ab4aa0fb330a0d36a75	0.917728	0.0557262	0.193984	0.328063	0.256065	0.355747	0.211137	0.37026	0.0820729	0.249456	3.76956	2.06596	0.325654	0.191306	1.40421	1.59298	1.10137	0.290532	0.290772	0.302024	1.22582	0.456687	0.23574	YES for WT	bc62c2b699ff3ab4aa0fb330a0d36a75	Actinobacteria	Acidimicrobiia	Actinomarinales	uncultured_Actinomarinales_4	uncultured_Actinomarinales_4	uncultured_Actinomarinales_4
		ON361854	01b9f359403b45259954b4daca61d45f	0.568161	0.0555548	0.406036	0.272805	0.264594	0.35828	0.272891	0.32145	0.057008	0.237552	0	0.00531776	0.329104	0.369419	0.470812	0.497844	0.448869	0.196259	0.445245	0.281433	0.306986	0.31554	0.266816	NO	01b9f359403b45259954b4daca61d45f	Proteobacteria	Alphaproteobacteria	uncultured_Alphaproteobacterium_1	uncultured_Alphaproteobacterium_1	uncultured_Alphaproteobacterium_1	uncultured_Alphaproteobacterium_1
		ON361855	73c141d45d958e166fa2cfd267d5a1a7	0	0.000884111	0	0	0	0	0	0	0	0	0	0.00777211	0.993911	0.0897117	0	0	0	0.155219	0.0118483	8.84111e-05	0.139829	0	0.000126302	NO	73c141d45d958e166fa2cfd267d5a1a7	Proteobacteria	Alphaproteobacteria	uncultured_Alphaproteobacterium_13	uncultured_Alphaproteobacterium_13	uncultured_Alphaproteobacterium_13	uncultured_Alphaproteobacterium_13
		ON361856	7d5a7c463f50e38a7fe06733597bd6a8	0	0	0	0	0	0	0.0201946	0.000579777	0	0	0	0	0	0	0	0	0	0	0	0.00207744	0	0.000193259	0.00288494	NO	7d5a7c463f50e38a7fe06733597bd6a8	Proteobacteria	Alphaproteobacteria	uncultured_Alphaproteobacterium_14	uncultured_Alphaproteobacterium_14	uncultured_Alphaproteobacterium_14	uncultured_Alphaproteobacterium_14
		ON361857	f08bc3b2b5a3d2ee442c58d3cb58c3ff	0	0	0.0022618	0.00162069	0.0104067	0.00779443	0.00409509	0.0100288	0.00193147	0	0.0202626	0.018675	0.00120296	0.00110447	0.0234702	0.00319533	0.00641232	0.0906947	0.027199	0.00381389	0.0213574	0.00398675	0.00373981	NO	f08bc3b2b5a3d2ee442c58d3cb58c3ff	Proteobacteria	Alphaproteobacteria	uncultured_Alphaproteobacterium_17	uncultured_Alphaproteobacterium_17	uncultured_Alphaproteobacterium_17	uncultured_Alphaproteobacterium_17
		ON361858	fd4657668b6860e29f956cedd737df9a	0.00585128	0.0129004	0	0	0	0	0	0	0	0.00262431	0	0	0	0.0088981	0.00193783	0	0	0	0	0.0021376	0.00120399	0.00195043	0.00221782	NO	fd4657668b6860e29f956cedd737df9a	Proteobacteria	Alphaproteobacteria	uncultured_Alphaproteobacterium_20	uncultured_Alphaproteobacterium_20	uncultured_Alphaproteobacterium_20	uncultured_Alphaproteobacterium_20
		ON361859	3f04430bc4eb0055b83e52a5468f2527	0.242476	0.146825	0.0182498	0	0	0	0.00617603	0	0.0253379	0.0768995	0.113025	0.224927	0.146806	0.0976596	0.102153	0.112601	0.112306	0.101847	0.167867	0.0515964	0.131021	0.0892712	0.03545	YES for WT	3f04430bc4eb0055b83e52a5468f2527	Proteobacteria	Alphaproteobacteria	uncultured_Alphaproteobacterium_21	uncultured_Alphaproteobacterium_21	uncultured_Alphaproteobacterium_21	uncultured_Alphaproteobacterium_21
		ON361860	f87cf00af198c659f70a66f69410eeb5	0.000852457	0.00549692	0.00120328	0.00312749	0.00140201	0.00124769	0.0030217	0.00239574	0.00342583	0	0.00823797	0.00242646	0.00533247	0.00147262	0.00456252	0.000968673	0.00208597	0	0.00359683	0.00221731	0.00318706	0.00222468	0.00221416	NO	f87cf00af198c659f70a66f69410eeb5	Proteobacteria	Alphaproteobacteria	uncultured_Alphaproteobacterium_24	uncultured_Alphaproteobacterium_24	uncultured_Alphaproteobacterium_24	uncultured_Alphaproteobacterium_24
		ON361861	2754168e7a6cfd48a92d34dca5460f67	0	0.0405272	0	0.169688	0	0	0	0	0.0184489	0.00951348	0.253208	0.0389738	0	0	0	0	0	0.0295131	0.00239162	0.0238177	0.0360096	0.00614963	0.0313898	NO	2754168e7a6cfd48a92d34dca5460f67	Proteobacteria	Alphaproteobacteria	uncultured_Alphaproteobacterium_3	uncultured_Alphaproteobacterium_3	uncultured_Alphaproteobacterium_3	uncultured_Alphaproteobacterium_3
		ON361862	28762e4d29e5abd139be96c6419bc0c7	0	0	0	0	0	0	0	0	0	0.00168465	0.00666253	0.0248993	0.00240593	0	0.00321166	0.00138453	0.0199612	0.000929506	0	0.000168465	0.00660608	0	0.000240664	NO	28762e4d29e5abd139be96c6419bc0c7	Proteobacteria	Alphaproteobacteria	uncultured_Alphaproteobacterium_4	uncultured_Alphaproteobacterium_4	uncultured_Alphaproteobacterium_4	uncultured_Alphaproteobacterium_4
		ON361863	5848d4c60f95746284a8e6038e2dd082	0	0	0	0	0	0	0	0	0	0	0.0019402	0	0	0	0	0.0046151	0	0	0.0175135	0	0.00267431	0	0	NO	5848d4c60f95746284a8e6038e2dd082	Proteobacteria	Deltaproteobacteria	Bdellovibrionales	Bacteriovoracaceae	uncultured_Bacteriovoracaceae	uncultured_Bacteriovoracaceae
		ON361864	b88215df36ee6ffc5625829a745ce802	0	0	0.00734265	0	0.00215647	0	0.0620688	0.035939	0.000492019	0	0	0.00107987	0	0	0	0	0	0	0	0.0107999	0.000119985	0.0121437	0.010224	NO	b88215df36ee6ffc5625829a745ce802	Proteobacteria	Deltaproteobacteria	Bdellovibrionales	Bacteriovoracaceae	uncultured_Bacteriovoracaceae	uncultured_Bacteriovoracaceae
		ON361865	13cb7933c03a49196139ad64d63ceb06	0.0147932	0.473372	4.08134	18.4603	1.12793	0.568865	25.4857	20.5382	2.69167	2.62292	0.179292	0.077511	0.0112969	0.0152035	0.0289472	0.447344	0.333155	0.104464	0.0197632	7.60651	0.13522	7.74821	7.54578	NO	13cb7933c03a49196139ad64d63ceb06	uncultured_Bacterium_1	uncultured_Bacterium_1	uncultured_Bacterium_1	uncultured_Bacterium_1	uncultured_Bacterium_1	uncultured_Bacterium_1
		ON361866	745f23fe217f3ac8979b498894ff1a94	0	0	0	0	0	0	0	0	0	0	0.00388041	0	0.000801976	0	0	0	0.0957663	0.037645	0	0	0.0153437	0	0	NO	745f23fe217f3ac8979b498894ff1a94	uncultured_Bacterium_5	uncultured_Bacterium_5	uncultured_Bacterium_5	uncultured_Bacterium_5	uncultured_Bacterium_5	uncultured_Bacterium_5
		ON361867	4640cde6ce8dd421347e23fa26da405d	0	0	0	0	0	0	0	0	0	0	0	0	0	0	0	0	0.0903199	0.0246319	0	0	0.0127724	0	0	NO	4640cde6ce8dd421347e23fa26da405d	uncultured_Bacterium_6	uncultured_Bacterium_6	uncultured_Bacterium_6	uncultured_Bacterium_6	uncultured_Bacterium_6	uncultured_Bacterium_6
		ON361868	6579c8f2bddec09de865903adcfa7f60	0	0	0	0	0	0	0	0	0	0	0	0.0272746	0.0396399	0.000794988	0	0	0	0	0	0	0.00752328	0	0	NO	6579c8f2bddec09de865903adcfa7f60	Bacteroidetes	Bacteroidia	uncultured_Bacteroidia_2	uncultured_Bacteroidia_2	uncultured_Bacteroidia_2	uncultured_Bacteroidia_2
		ON361869	5d7fd16bdc405164fde225dcf6fb9938	0	0	0	0	0.00315992	0	0	0	0	0	0.00413131	0.00395113	0	0	0.00200416	0.00172753	0.00273951	0.00813578	0	0.000315992	0.00252105	0	0.000451418	NO	5d7fd16bdc405164fde225dcf6fb9938	Patescibacteria	Parcubacteria	Candidatus_Kaiserbacteria	uncultured_Candidatus_Kaiserbacteria	uncultured_Candidatus_Kaiserbacteria	uncultured_Candidatus_Kaiserbacteria
		ON361870	84b9211e49cc940dcacc91028f07ceec	0	0	0	0	0	0.00616399	0	0	0	0	0.0118418	0.0164925	0	0.00326554	0.00301572	0.00582032	0.017878	0.00742415	0	0.000616399	0.00730422	0	0.00088057	NO	84b9211e49cc940dcacc91028f07ceec	Patescibacteria	Parcubacteria	Candidatus_Kaiserbacteria	uncultured_Candidatus_Kaiserbacteria	uncultured_Candidatus_Kaiserbacteria	uncultured_Candidatus_Kaiserbacteria
		ON361871	976bfa7ad6d3995f59c3074eb0e3838f	0	0	0	0	0	0	0	0	0	0	0.0320937	0	0.00437395	0	0	0	0.00218352	0.000866251	0	0	0.00439083	0	0	NO	976bfa7ad6d3995f59c3074eb0e3838f	Patescibacteria	Parcubacteria	Candidatus_Kaiserbacteria	uncultured_Candidatus_Kaiserbacteria	uncultured_Candidatus_Kaiserbacteria	uncultured_Candidatus_Kaiserbacteria
		ON361872	fb0993f0c8f9e60bcd3533ed5adea864	0.00789075	0.0345804	0.00608328	0	0	0	0	0	0	0	0.00680022	0	0.000801976	0	0	0	0	0	0	0.00485545	0.000844689	0.00263025	0.0058091	NO	fb0993f0c8f9e60bcd3533ed5adea864	Patescibacteria	Parcubacteria	Candidatus_Kaiserbacteria	uncultured_Candidatus_Kaiserbacteria	uncultured_Candidatus_Kaiserbacteria	uncultured_Candidatus_Kaiserbacteria
		ON361873	f2eaddf74956825282172638ba318640	0	0	0	0	0	0	0	0	0	0	0	0.00119928	0.062985	0.0173122	0	0	0.0763899	0.093141	0.0143873	0	0.0294905	0	0	NO	f2eaddf74956825282172638ba318640	Patescibacteria	ABY1	Candidatus_Kuenenbacteria	uncultured_Candidatus_Kuenenbacteria	uncultured_Candidatus_Kuenenbacteria	uncultured_Candidatus_Kuenenbacteria
		ON361874	615a3e258c8ca53102527b513a608601	0	0	0	0.00176003	0	0.0011244	0	0	0.00091765	0	0.668169	0.0410418	0.890889	1.34379	0.0200424	0	0.0508333	0.023367	0	0.000380208	0.33757	0.000305883	0.000412061	NO	615a3e258c8ca53102527b513a608601	Patescibacteria	Gracilibacteria	Candidatus_Peribacteria	uncultured_Candidatus_Peribacteria_1	uncultured_Candidatus_Peribacteria_1	uncultured_Candidatus_Peribacteria_1
		ON361875	bd164a1914440d5f21073d6c8275d248	0	0	0.0228123	0.00283978	0.00422761	0	0.00308255	0.00579777	0	0	0	0	0	0	0	0	0	0	0	0.003876	0	0.00193259	0.00470889	NO	bd164a1914440d5f21073d6c8275d248	Patescibacteria	Gracilibacteria	Candidatus_Peribacteria	uncultured_Candidatus_Peribacteria_2	uncultured_Candidatus_Peribacteria_2	uncultured_Candidatus_Peribacteria_2
		ON361876	b4a2e3c8b626c51cd55712da20e28fb3	0.0157675	0	0.00700064	0.00243104	0	0	0	0	0	0	0.000983091	0	0	0	0.000771664	0.000758852	0.00199528	0	0	0.00251992	0.000500987	0.00525583	0.00134738	NO	b4a2e3c8b626c51cd55712da20e28fb3	Proteobacteria	Gammaproteobacteria	Cellvibrionales	Cellvibrionaceae	uncultured_Cellvibrionaceae	uncultured_Leptonema
		ON361877	1b68a20bbbb406e77c4f8eb847af8c4a	0	0	0	0	0	0	0	0	0	0	0	0	0	0	0	0	0	0.074158	0.00309062	0	0.00858318	0	0	NO	1b68a20bbbb406e77c4f8eb847af8c4a	Proteobacteria	Gammaproteobacteria	Cellvibrionales	uncultured_Cellvibrionales	uncultured_Cellvibrionales	uncultured_Cellvibrionales
		ON361878	3ed34e0162f55605da37b84ddca76fa6	0	0	0	0	2.58102	0.0411738	0	0	0.18938	0.0225389	0	0	0	0	0	0	0	0	0	0.283411	0	0.0631268	0.377819	NO	3ed34e0162f55605da37b84ddca76fa6	Proteobacteria	Gammaproteobacteria	Cellvibrionales	uncultured_Cellvibrionales	uncultured_Cellvibrionales	uncultured_Cellvibrionales
		ON361879	43815457d93fec19116c9af020c28ce6	0.00340983	0.00273422	0	0	0.00161736	0.000555457	0	0	0.00291551	0.00121595	0.00494586	0.00107987	0.00160395	0.00370816	0.0012325	0.0017111	0.00218352	0.00204422	0.000522542	0.00124483	0.00211464	0.00210845	0.000874712	NO	43815457d93fec19116c9af020c28ce6	Proteobacteria	Gammaproteobacteria	Cellvibrionales	uncultured_Cellvibrionales	uncultured_Cellvibrionales	uncultured_Cellvibrionales
		ON361880	5ccf2e51eab40fc039a56c72dfca1033	0	0.00451304	0	0	0	0	0	0	0	0	0	0	0	0	0.0294758	0.00784567	0	0	0	0.000451304	0.00414683	0	0.00064472	NO	5ccf2e51eab40fc039a56c72dfca1033	Proteobacteria	Gammaproteobacteria	Cellvibrionales	uncultured_Cellvibrionales	uncultured_Cellvibrionales	uncultured_Cellvibrionales
		ON361881	6b3177c87a9abf95e0827a6c1ba9f181	0	0	0	0	0	0	0	0	0	0	0.149977	0.00126116	0	0	0.0483048	0	0	0	0	0	0.0221714	0	0	NO	6b3177c87a9abf95e0827a6c1ba9f181	Proteobacteria	Gammaproteobacteria	Cellvibrionales	uncultured_Cellvibrionales	uncultured_Cellvibrionales	uncultured_Cellvibrionales
		ON361882	76ac93336d982bce29f130c0182d39d4	0.0113932	0	0	0	0.00374183	0	0	0	0	0	0	0	0.0130304	0.0712742	0.0026887	0	0	0	0.122411	0.0015135	0.0232671	0.00379773	0.000534547	NO	76ac93336d982bce29f130c0182d39d4	Proteobacteria	Gammaproteobacteria	Cellvibrionales	uncultured_Cellvibrionales	uncultured_Cellvibrionales	uncultured_Cellvibrionales
		ON361883	7b1cbcb9aa68fc54e934d18392f61f7f	0	0	0	0	0.00118125	0	0.000489774	0	0	0.000800384	0	0	0	0	0.00329851	0.00532935	0	0	0.00826458	0.000247141	0.00187694	0	0.000353058	NO	7b1cbcb9aa68fc54e934d18392f61f7f	Proteobacteria	Gammaproteobacteria	Cellvibrionales	uncultured_Cellvibrionales	uncultured_Cellvibrionales	uncultured_Cellvibrionales
		ON361884	ae00a0f13ae0047da18b4949f835dfc9	0	0	0	0	0	0	0	0	0	0.00142702	0	0	0	0	0.00308666	1.87866	0.529339	0	0	0.000142702	0.267898	0	0.00020386	NO	ae00a0f13ae0047da18b4949f835dfc9	Proteobacteria	Gammaproteobacteria	Cellvibrionales	uncultured_Cellvibrionales	uncultured_Cellvibrionales	uncultured_Cellvibrionales
		ON361885	b96da1a2d861493d778ec89d08ea61c4	0.382286	0	0.00456246	0	0	0	0	0	0	0	0	0	0	0	0	0	0	0	0	0.0386848	0	0.127429	0.00065178	NO	b96da1a2d861493d778ec89d08ea61c4	Proteobacteria	Gammaproteobacteria	Cellvibrionales	uncultured_Cellvibrionales	uncultured_Cellvibrionales	uncultured_Cellvibrionales
		ON361886	85f62e156c1839f4ad6896c68fc150cf	1.31922	4.01144	0.0288956	0.88466	0.00158536	0	0.0714966	0.568966	0.103137	6.06747	0.152966	0.00122717	0.29661	0.012045	0.000775134	0	0.00408482	0.429262	0.031791	1.30569	0.103196	0.663774	1.58079	NO	85f62e156c1839f4ad6896c68fc150cf	Proteobacteria	Gammaproteobacteria	Cellvibrionales	BD2-7	uncultured_Cellvibrionales_BD2-7	uncultured_Cellvibrionales_BD2-7
		ON361887	9fb35fd85e09ac0e4555a1ffd983d401	0.290201	0	0.00664606	0.0015068	0	0.00685027	0	0	0	0	0	0	0	0	0	0.251167	0.0162439	0.00542679	1.58814	0.0305204	0.206776	0.0967337	0.0021433	NO	9fb35fd85e09ac0e4555a1ffd983d401	Proteobacteria	Gammaproteobacteria	Cellvibrionales	BD2-7	uncultured_Cellvibrionales_BD2-7	uncultured_Cellvibrionales_BD2-7
		ON361888	06710627317eb9e0c7f892f64c3cf1eb	0.0353792	0.0112221	0.00228123	0	0	0	0	0	0	0	0	0	0	0	0	0	0	0	0	0.00488826	0	0.0117931	0.00192904	NO	06710627317eb9e0c7f892f64c3cf1eb	Bacteroidetes	Bacteroidia	Chitinophagales	uncultured_Chitinophagales	uncultured_Chitinophagales	uncultured_Chitinophagales
		ON361889	7563965470a87c6bf885b3376c11cee9	0.90571	0.622996	4.27036	0.296757	0	0	0	0	0	0.619588	0.0949902	0.000818116	0.000766495	5.23662	0.430922	0	0	0	0	0.671541	0.640457	0.301903	0.829957	NO	7563965470a87c6bf885b3376c11cee9	Chlamydiae	Chlamydiae	Chlamydiales	uncultured_Chlamydiales	uncultured_Chlamydiales	uncultured_Chlamydiales
		ON361890	6a0d3cf5dfe81e195cb69d8962adcb47	0.049268	0.243342	0	0	0.109103	0.0349354	0	0	0	0.643847	0.945947	0.693571	0.53202	0.252248	0.36714	0.289501	0.658645	0.456802	0.519333	0.10805	0.523912	0.0164227	0.147318	NO	6a0d3cf5dfe81e195cb69d8962adcb47	Bacteroidetes	Bacteroidia	Flavobacteriales	Crocinitomicaceae	uncultured_Crocinitomicaceae	uncultured_Crocinitomicaceae
		ON361891	a01bc89a5018a80cbda9ceea63d730a8	0	0.101621	0	0	0	0	0	0	0.174929	0.539676	0	0	0	0	0	0	0	0	0.047449	0.0816227	0.00527211	0.0583098	0.0916139	NO	a01bc89a5018a80cbda9ceea63d730a8	Bacteroidetes	Bacteroidia	Flavobacteriales	Crocinitomicaceae	uncultured_Crocinitomicaceae	uncultured_Crocinitomicaceae
		ON361892	0286f9e74d6d5806803d65a359f59756	0	0	0	0	0	0	0	0	0	0	0	0.0344251	0.000801976	0	0	0	0	0	0	0	0.00391412	0	0	NO	0286f9e74d6d5806803d65a359f59756	Bacteroidetes	Bacteroidia	Flavobacteriales	Cryomorphaceae	uncultured_Cryomorphaceae	uncultured_Cryomorphaceae
		ON361893	0b93669a324b74961338dab231ca331a	0.0360712	0	0	0	0	0	0	0	0	0	0	0	0	0	0	0	0	0.000817688	0.728138	0.00360712	0.0809951	0.0120237	0	NO	0b93669a324b74961338dab231ca331a	Bacteroidetes	Bacteroidia	Flavobacteriales	Cryomorphaceae	uncultured_Cryomorphaceae	uncultured_Cryomorphaceae
		ON361894	12c59060f0b0df5270985df2ebece436	0	0	0	0	0.00118125	0	0	0	0	0	0	0.000790226	0.0304751	0.00476993	0	0	0	0.00817688	0	0.000118125	0.00491246	0	0.00016875	NO	12c59060f0b0df5270985df2ebece436	Bacteroidetes	Bacteroidia	Flavobacteriales	Cryomorphaceae	uncultured_Cryomorphaceae	uncultured_Cryomorphaceae
		ON361895	458158c1c63f0fe31e6f4586019cd10f	0	0	0	0	0	0.00730863	0	0	0.0135203	0	0	0	0	0	0	0	0	0.0413453	0.00408424	0.00208289	0.00504772	0.00450677	0.00104409	NO	458158c1c63f0fe31e6f4586019cd10f	Bacteroidetes	Bacteroidia	Flavobacteriales	Cryomorphaceae	uncultured_Cryomorphaceae	uncultured_Cryomorphaceae
		ON361896	56573d2326a6b52e9abadf9c114f2418	0.00197094	0	0	0	0	0	0	0	0	0	0.136963	0.0155543	0.000766495	0.148643	0.0239561	0	0	0.0105216	0.00927185	0.000197094	0.0384085	0.000656978	0	NO	56573d2326a6b52e9abadf9c114f2418	Bacteroidetes	Bacteroidia	Flavobacteriales	Cryomorphaceae	uncultured_Cryomorphaceae	uncultured_Cryomorphaceae
		ON361897	6ba769449232128acabfdab2ecec1057	0	0	0	0	0	0	0	0.000958295	0	0	0	0	0	0	0	0	0	0	0.1262	9.58295e-05	0.0140222	0.000319432	0	NO	6ba769449232128acabfdab2ecec1057	Bacteroidetes	Bacteroidia	Flavobacteriales	Cryomorphaceae	uncultured_Cryomorphaceae	uncultured_Cryomorphaceae
		ON361898	73758610ac0101642d1b518d36f5e994	0.0128185	0.0252335	0.164718	0	0.0169136	0.00485399	0.108156	0.0308984	0.0531155	0.151464	0	0.0280309	0.0100943	0.201107	0.025967	0.0756554	0.0272197	0.0229556	0.0282366	0.0568171	0.0465851	0.0322775	0.0673341	NO	73758610ac0101642d1b518d36f5e994	Bacteroidetes	Bacteroidia	Flavobacteriales	Cryomorphaceae	uncultured_Cryomorphaceae	uncultured_Cryomorphaceae
		ON361899	89067953cd96fb7cec9537b14f180dc2	0	0	0.00484656	0	0	0.00611517	0.00772858	0	0	0	0	0	0	0	0	0	0	0	0.0162923	0.00186903	0.00181026	0	0.00267005	NO	89067953cd96fb7cec9537b14f180dc2	Bacteroidetes	Bacteroidia	Flavobacteriales	Cryomorphaceae	uncultured_Cryomorphaceae	uncultured_Cryomorphaceae
		ON361900	9788b40ff57133da6d46c2d1eae00cec	0	0	0	0	0	0	0	0	0	0	0	0	0	0	0	0	0	0	0.0515103	0	0.00572336	0	0	NO	9788b40ff57133da6d46c2d1eae00cec	Bacteroidetes	Bacteroidia	Flavobacteriales	Cryomorphaceae	uncultured_Cryomorphaceae	uncultured_Cryomorphaceae
		ON361901	9c703e57029475f75c67c8a4fa97a38c	0	0.0180385	0	0	0	0	0.00250361	0.000958295	0	0.103588	0.147547	0.202433	0.0260839	0	0.0290691	0.618046	0.693064	0.032039	0	0.0125088	0.194254	0.000319432	0.0177329	NO	9c703e57029475f75c67c8a4fa97a38c	Bacteroidetes	Bacteroidia	Flavobacteriales	Cryomorphaceae	uncultured_Cryomorphaceae	uncultured_Cryomorphaceae
		ON361902	ae91f5e0e2bf2232d311e1389cfb8186	0	0.00376087	0	0	0	0.00111091	0	0	0	0	0.00145515	1.83364	0.313452	0.00103887	0	0.0143203	0	0	0	0.000487178	0.240434	0	0.000695969	NO	ae91f5e0e2bf2232d311e1389cfb8186	Bacteroidetes	Bacteroidia	Flavobacteriales	Cryomorphaceae	uncultured_Cryomorphaceae	uncultured_Cryomorphaceae
		ON361903	013b7124bd8db98908d4274733279170	0.0146878	0	0.0155221	0.0162069	0.00140201	0	0	0.00115239	0.00147606	0.000733299	0.00292979	0.0123083	0.0039744	0	0.0104798	0.0148085	0	0.00226487	0	0.00511806	0.00519618	0.00577208	0.00483776	NO	013b7124bd8db98908d4274733279170	Bacteroidetes	Bacteroidia	Cytophagales	Cyclobacteriaceae	uncultured_Cyclobacteriaceae	uncultured_Cyclobacteriaceae
		ON361904	04ece9759152ad49bfc30d60e2b1973b	0	0	0.00392739	0	0	0.00919611	0	0	0	0.00134128	0	0.00197557	0	0	0	0.00368889	0	0.00125081	0.000515103	0.00144648	0.000825597	0	0.0020664	NO	04ece9759152ad49bfc30d60e2b1973b	Bacteroidetes	Bacteroidia	Cytophagales	Cyclobacteriaceae	uncultured_Cyclobacteriaceae	uncultured_Cyclobacteriaceae
		ON361905	0a8ea1f7b29628db29fb6cc3872f9107	0.0113524	1.1227	10.0954	0.511715	4.337	16.4828	0.361431	0.0726779	0.0311837	8.30765	0.00888522	5.93195	0.638031	0.0427258	0.0151856	9.8077	0.771469	4.14611	0.683716	4.13339	2.44953	0.0384047	5.88839	NO	0a8ea1f7b29628db29fb6cc3872f9107	Bacteroidetes	Bacteroidia	Cytophagales	Cyclobacteriaceae	uncultured_Cyclobacteriaceae	uncultured_Cyclobacteriaceae
		ON361906	0f26ae92369746e24214db924a9ed7e3	0	0	0	0	0	0	0	0	0	0.000607977	0	0.00790298	1.03717	0.0296285	0	0	0	0	0	6.07977e-05	0.119411	0	8.68538e-05	NO	0f26ae92369746e24214db924a9ed7e3	Bacteroidetes	Bacteroidia	Cytophagales	Cyclobacteriaceae	uncultured_Cyclobacteriaceae	uncultured_Cyclobacteriaceae
		ON361907	183be6df9346f98c43903dc236b92213	0	0	0	0	0	0	0.363085	0.00193162	0	0	0	0.000818116	0	0	0	0	0	0.299107	0.0203114	0.0365017	0.0355818	0.000643874	0.0518693	NO	183be6df9346f98c43903dc236b92213	Bacteroidetes	Bacteroidia	Cytophagales	Cyclobacteriaceae	uncultured_Cyclobacteriaceae	uncultured_Cyclobacteriaceae
		ON361908	21b55251a42faa1ca16dc25e465b49c5	0	0	0	0	0	0	0	0	0	0	0	0	0	0	0	1.43906	1.44952	0.125043	0	0	0.334847	0	0	NO	21b55251a42faa1ca16dc25e465b49c5	Bacteroidetes	Bacteroidia	Cytophagales	Cyclobacteriaceae	uncultured_Cyclobacteriaceae	uncultured_Cyclobacteriaceae
		ON361909	24a4f266e86791ffa3ab065c1e90edb0	0	0.000925052	0.00516875	0	0	0.00759225	0	0	0	0.00545783	0	0.000790226	0.000917667	0	0	0.00162261	0.000873408	0.00174719	0	0.00191439	0.000661235	0	0.00273484	NO	24a4f266e86791ffa3ab065c1e90edb0	Bacteroidetes	Bacteroidia	Cytophagales	Cyclobacteriaceae	uncultured_Cyclobacteriaceae	uncultured_Cyclobacteriaceae
		ON361910	2721ccf9fc910eeaf6b350f11b6c1eb0	0	0	0.00245864	0	0.00211381	0.00962153	0	0	0	0.00645902	0	0.00519225	0	0	0	0.0135131	0	0.000866251	0	0.0020653	0.00217462	0	0.00295043	NO	2721ccf9fc910eeaf6b350f11b6c1eb0	Bacteroidetes	Bacteroidia	Cytophagales	Cyclobacteriaceae	uncultured_Cyclobacteriaceae	uncultured_Cyclobacteriaceae
		ON361911	29b64a7a5acc25d5583bfdf81280de93	0.134607	0.00150435	0.00152082	0	0	0	2.50164	0.252953	0.0014486	0	1.75617	0.32282	0.015285	0.00511988	0.000896234	0.00172753	0.0465357	0.0125385	0.420159	0.289367	0.286805	0.12967	0.357809	NO	29b64a7a5acc25d5583bfdf81280de93	Bacteroidetes	Bacteroidia	Cytophagales	Cyclobacteriaceae	uncultured_Cyclobacteriaceae	uncultured_Cyclobacteriaceae
		ON361912	3349a984820c6d1144b73716de8a7b90	1.71385	0.00150435	0.0965721	0	0.251591	0.00873384	0	0	0.0132085	0.00358734	0	0.399185	0.121312	0.832047	0.189107	0.0204776	0.0631497	0.182299	0.432012	0.208905	0.248843	0.575688	0.0517127	NO	3349a984820c6d1144b73716de8a7b90	Bacteroidetes	Bacteroidia	Cytophagales	Cyclobacteriaceae	uncultured_Cyclobacteriaceae	uncultured_Cyclobacteriaceae
		ON361913	58790c4dce3ae49ae25c2531238bcd4a	0	0	0	0	0	0	0	0	0	0	0	0	0	0	0	0.0159979	0.000907738	0	0	0	0.0018784	0	0	NO	58790c4dce3ae49ae25c2531238bcd4a	Bacteroidetes	Bacteroidia	Cytophagales	Cyclobacteriaceae	uncultured_Cyclobacteriaceae	uncultured_Cyclobacteriaceae
		ON361914	6015f0b14dae0c69e2b9844f503d2cb7	0	0	0	0	0.00211381	0.00641731	0.0141341	0	0	0.0029332	0	0.00215973	0	0	0	0	0	0	0	0.00255984	0.00023997	0	0.00365692	NO	6015f0b14dae0c69e2b9844f503d2cb7	Bacteroidetes	Bacteroidia	Cytophagales	Cyclobacteriaceae	uncultured_Cyclobacteriaceae	uncultured_Cyclobacteriaceae
		ON361915	663995221d5283f877c1ce0c0ab66093	0.0252257	0.324767	0.312638	0.568648	0.0399229	0.237235	0.0106875	0.139234	0.262821	0.473361	0.257868	0.0837956	0.00389812	0.190479	0.0931431	0.0415176	0.853649	0.0331426	0.125184	0.239454	0.186964	0.142427	0.281037	NO	663995221d5283f877c1ce0c0ab66093	Bacteroidetes	Bacteroidia	Cytophagales	Cyclobacteriaceae	uncultured_Cyclobacteriaceae	uncultured_Cyclobacteriaceae
		ON361916	6b9caa1f0ff61f1edd422e8151ff47e2	0	0	0.00325336	0	0.0037525	0.00589201	0.00154128	0	0	0.00679769	0	0.00387355	0	0	0	0.00145301	0	0.00442614	0	0.00212368	0.00108363	0	0.00303383	NO	6b9caa1f0ff61f1edd422e8151ff47e2	Bacteroidetes	Bacteroidia	Cytophagales	Cyclobacteriaceae	uncultured_Cyclobacteriaceae	uncultured_Cyclobacteriaceae
		ON361917	6ea487ffc1d9e29619751a6297867329	0	0.000462526	0	0	0	0.000555457	0	0	0	0	0.00179388	0.191674	0.000400988	0.00736312	0.00193783	0	0.000391359	0.0323405	0.0106886	0.000101798	0.027399	0	0.000145426	NO	6ea487ffc1d9e29619751a6297867329	Bacteroidetes	Bacteroidia	Cytophagales	Cyclobacteriaceae	uncultured_Cyclobacteriaceae	uncultured_Cyclobacteriaceae
		ON361918	91320e6625c56407c8f8020da53ff76d	0	0.0264579	0	0.0023467	0	0.0125279	0.00489774	0.00634532	0.077193	0.111868	0.023196	0	0.000766495	0	0	0.447476	0.170528	0.017578	0	0.0241637	0.0732827	0.0278461	0.0225855	NO	91320e6625c56407c8f8020da53ff76d	Bacteroidetes	Bacteroidia	Cytophagales	Cyclobacteriaceae	uncultured_Cyclobacteriaceae	uncultured_Cyclobacteriaceae
		ON361919	9bf28d0693c8f545a6cb19c0bad02fce	0.0652058	0.00717596	0.00076041	0	0	0.000562202	0	0	0	0.0286631	0	0.000818116	0.0325903	0.000368156	0	0	0.120685	0.0567972	0.00511444	0.0102367	0.0240415	0.0217353	0.00530881	NO	9bf28d0693c8f545a6cb19c0bad02fce	Bacteroidetes	Bacteroidia	Cytophagales	Cyclobacteriaceae	uncultured_Cyclobacteriaceae	uncultured_Cyclobacteriaceae
		ON361920	ad1c6860433602b73c90df1deec19c8e	0.314882	0.343485	0.126396	0.401775	0.476655	0.627115	0.586923	0.146388	0.35594	0.34808	0.264983	0.456994	0.454428	0.347307	0.538483	0.071712	0.142801	0.340558	0.433358	0.372764	0.338958	0.272403	0.415775	NO	ad1c6860433602b73c90df1deec19c8e	Bacteroidetes	Bacteroidia	Cytophagales	Cyclobacteriaceae	uncultured_Cyclobacteriaceae	uncultured_Cyclobacteriaceae
		ON361921	b4530edfbc951c5c3231c4ed3b09b9e2	0	0	0.00474648	0	0.00508827	0.00649634	0	0	0	0.00160077	0	0.000790226	0	0	0	0.00343863	0	0.000817688	0	0.00179319	0.000560727	0	0.00256169	NO	b4530edfbc951c5c3231c4ed3b09b9e2	Bacteroidetes	Bacteroidia	Cytophagales	Cyclobacteriaceae	uncultured_Cyclobacteriaceae	uncultured_Cyclobacteriaceae
		ON361922	ca624f5b6d056c40b562caa8025d6a54	0	1.42137	0	0	0	0	0	0	0	0	0.218503	0	0.0153757	0.000794988	0	0	0	0	0	0.142137	0.0260748	0	0.203052	NO	ca624f5b6d056c40b562caa8025d6a54	Bacteroidetes	Bacteroidia	Cytophagales	Cyclobacteriaceae	uncultured_Cyclobacteriaceae	uncultured_Cyclobacteriaceae
		ON361923	cca75a608f3d81a9f2b5cac541540655	0	0	0.00705462	0	0.00177188	0.0131534	0	0	0	0.00121595	0	0.00197557	0	0	0	0.00244593	0.000873408	0	0	0.00231959	0.000588323	0	0.0033137	NO	cca75a608f3d81a9f2b5cac541540655	Bacteroidetes	Bacteroidia	Cytophagales	Cyclobacteriaceae	uncultured_Cyclobacteriaceae	uncultured_Cyclobacteriaceae
		ON361924	d75b09a8441691ba6d4bcbcebafde74b	0.000865112	0	0.00670357	0.00745532	0.00705822	0.0402119	0.0779653	0.00463106	0.0104578	0	0	0.00158045	0	0	0.000771664	0	0	0.00221195	0	0.0155348	0.000507118	0.00531799	0.0199135	NO	d75b09a8441691ba6d4bcbcebafde74b	Bacteroidetes	Bacteroidia	Cytophagales	Cyclobacteriaceae	uncultured_Cyclobacteriaceae	uncultured_Cyclobacteriaceae
		ON361925	daca53da63a37acc07d397d685ef73da	0.180382	0.0355122	0.10685	0.0412337	0.00540887	0	0	0.140793	0.0737868	0.0052025	0.00283714	0	0	0	0	0	0	0	0	0.0589169	0.000315238	0.131654	0.0277439	NO	daca53da63a37acc07d397d685ef73da	Bacteroidetes	Bacteroidia	Cytophagales	Cyclobacteriaceae	uncultured_Cyclobacteriaceae	uncultured_Cyclobacteriaceae
		ON361926	dace8a8b200df9c0d0a9bc06bce4c747	0.0556286	0.0756522	0.0612993	0.0352324	0.0171116	0.0911091	0.0339004	0.0246653	0.0939028	0.049506	0.0210684	0.0551712	0.0463517	0.0487018	0.0807579	0.00919497	0.0264117	0.0230541	0.0644728	0.0538008	0.0416872	0.0580656	0.051973	NO	dace8a8b200df9c0d0a9bc06bce4c747	Bacteroidetes	Bacteroidia	Cytophagales	Cyclobacteriaceae	uncultured_Cyclobacteriaceae	uncultured_Cyclobacteriaceae
		ON361927	f32430429fba8da7b932cf398ebaeffe	0	0	0.00332951	0	0.00397986	0.00857901	0.00102752	0	0	0.00412445	0	0.000395113	0.000917667	0	0	0.00162261	0	0	0	0.00210404	0.000326155	0	0.00300576	NO	f32430429fba8da7b932cf398ebaeffe	Bacteroidetes	Bacteroidia	Cytophagales	Cyclobacteriaceae	uncultured_Cyclobacteriaceae	uncultured_Cyclobacteriaceae
		ON361928	7247fb6f92a68249edb74c2ce602e66b	0.00691228	0	0	0	0	0.00111091	0	0	0	0	0.0076237	0.00870755	0.0078516	0.00793161	0.00746969	0.00463354	0.000907738	0.00361351	0.015289	0.000802319	0.00711421	0.00230409	0.000158702	NO	7247fb6f92a68249edb74c2ce602e66b	Chloroflexi	Dehalococcoidia	SAR202_clade	uncultured_Dehalococcoidia_SAR202	uncultured_Dehalococcoidia_SAR202	uncultured_Dehalococcoidia_SAR202
		ON361929	f732b8208c579c59d8d53943d877418b	0.000865112	0.00999406	0.00257933	0.00840088	0.0080414	0.00466231	0	0.00643805	0.00719745	0.000733299	0.0029756	0	0	0	0	0	0.00788165	0.000866251	0.00084631	0.00489119	0.00139665	0.00483354	0.0049159	NO	f732b8208c579c59d8d53943d877418b	Chloroflexi	Dehalococcoidia	SAR202_clade	uncultured_Dehalococcoidia_SAR202	uncultured_Dehalococcoidia_SAR202	uncultured_Dehalococcoidia_SAR202
		ON361930	9cf95f66fb7898f0e0d5c9b44b77a238	0	0	0	0	0.0155375	0	0	0	0	0	0	0	0	0	0	0	0.0203647	0.00209278	0	0.00155375	0.00249528	0	0.00221965	NO	9cf95f66fb7898f0e0d5c9b44b77a238	Proteobacteria	Deltaproteobacteria	uncultured_Deltaproteobacteria	uncultured_Deltaproteobacterium	uncultured_Deltaproteobacterium	uncultured_Deltaproteobacterium
		ON361931	110414306b3465e9d5be0949344bd69a	0	0.000884111	0	0.021424	0.0323687	0	0	0.0498144	0.00494363	0.0340684	0.205241	0.027228	0.0958285	0.0525672	0.028007	0.116172	0.0402436	0.0593327	0.104967	0.0143503	0.0810652	0.0182527	0.0126779	NO	110414306b3465e9d5be0949344bd69a	Proteobacteria	Deltaproteobacteria	NB1-j	uncultured_Deltaproteobacterium_NB1-j	uncultured_Deltaproteobacterium_NB1-j	uncultured_Deltaproteobacterium_NB1-j
		ON361932	46d48d841e59e3699776d13a7aacef92	0	0.00740586	0.0577196	0.00425967	0	0.0235612	0.0345285	0.00753711	0.997869	0.0989344	0.000448471	0.000409058	0.100616	0.0123429	0	0	0.160456	0.192507	0.0792636	0.123182	0.0606714	0.335135	0.0323442	NO	46d48d841e59e3699776d13a7aacef92	Proteobacteria	Deltaproteobacteria	NB1-j	uncultured_Deltaproteobacterium_NB1-j	uncultured_Deltaproteobacterium_NB1-j	uncultured_Deltaproteobacterium_NB1-j
		ON361933	778ae3880e41196490073002dbaa0ee0	0	0.247537	0.0061308	0	0	0.00346952	0.00310475	0	0.0967814	0.0113635	0.0268298	0.00245435	0.508842	0.0449226	0	0.00880299	0.274795	0.0466554	0	0.0368387	0.101478	0.0322605	0.0388008	NO	778ae3880e41196490073002dbaa0ee0	Proteobacteria	Deltaproteobacteria	NB1-j	uncultured_Deltaproteobacterium_NB1-j	uncultured_Deltaproteobacterium_NB1-j	uncultured_Deltaproteobacterium_NB1-j
		ON361934	83049eab1abc3cead1335a51b70f1376	0.0439893	0	0	0	0	0	0	0	0	0	0	0	0	0	0	0	0.00399135	0	0.589933	0.00439893	0.0659916	0.0146631	0	NO	83049eab1abc3cead1335a51b70f1376	Proteobacteria	Deltaproteobacteria	NB1-j	uncultured_Deltaproteobacterium_NB1-j	uncultured_Deltaproteobacterium_NB1-j	uncultured_Deltaproteobacterium_NB1-j
		ON361935	86d099bf7ae9fb1dd56a5ea9fb642d09	0.037192	0.0253335	0.00304164	0.0298841	0.0116686	0.0128385	0.0117483	0.0403153	0.00341668	0.0058939	0.0072026	0	0	0	0	0	0	0	0.000515103	0.0181333	0.000857523	0.0269747	0.0143441	NO	86d099bf7ae9fb1dd56a5ea9fb642d09	Proteobacteria	Deltaproteobacteria	NB1-j	uncultured_Deltaproteobacterium_NB1-j	uncultured_Deltaproteobacterium_NB1-j	uncultured_Deltaproteobacterium_NB1-j
		ON361936	bca63745f11345240ca81fc0d4f81955	0	0.0254661	0	0.04438	0.158435	0.00561461	0	0.0967099	0.00778995	0.235431	0	0	0	0	0	0	0	0	0	0.0573826	0	0.0348333	0.0670466	NO	bca63745f11345240ca81fc0d4f81955	Proteobacteria	Deltaproteobacteria	NB1-j	uncultured_Deltaproteobacterium_NB1-j	uncultured_Deltaproteobacterium_NB1-j	uncultured_Deltaproteobacterium_NB1-j
		ON361937	d780cd8027699d14c851323c3c051561	0.194294	0	0.221818	0.0156188	1.80955	0.853044	0.119687	3.21529	0.32546	0	0	0	0.00114974	0.000745179	0	0	0	0	0	0.675476	0.000210547	1.24501	0.431388	NO	d780cd8027699d14c851323c3c051561	Proteobacteria	Deltaproteobacteria	NB1-j	uncultured_Deltaproteobacterium_NB1-j	uncultured_Deltaproteobacterium_NB1-j	uncultured_Deltaproteobacterium_NB1-j
		ON361938	f6f63696b3be92309646647338fa7d96	0	0.00150435	0	0	0	0	0	0	0	0	0.280819	0.523567	0.055458	0.389099	0.446685	0.388168	0.0404534	0	0	0.000150435	0.236028	0	0.000214907	NO	f6f63696b3be92309646647338fa7d96	Proteobacteria	Deltaproteobacteria	NB1-j	uncultured_Deltaproteobacterium_NB1-j	uncultured_Deltaproteobacterium_NB1-j	uncultured_Deltaproteobacterium_NB1-j
		ON361939	a0d27d895f6bda8ac29e3da98a2b42bd	0.0210687	0.0466474	0.0127994	0.00896212	0.0538113	0	0.0251063	0.00115955	0.0701606	0.0106698	0.0124619	0.0154393	0.0159793	0.0162401	0.0379407	0.0156572	0.0128558	0.00925372	0.0414348	0.0250385	0.0196959	0.0307963	0.0225709	NO	a0d27d895f6bda8ac29e3da98a2b42bd	Proteobacteria	Gammaproteobacteria	EPR3968-O8a-Bc78	uncultured_EPR3968-O8a-Bc78	uncultured_EPR3968-O8a-Bc78	uncultured_EPR3968-O8a-Bc78
		ON361940	d0dd19ed5a14a2c0c6475f4e2b044b6d	0.0102841	0.0115659	0.0200798	0	0	0.00944277	0.00901298	0	0.0106414	0.00255212	0.00269082	0.00695399	0.002753	0	0.00469733	0	0.000873408	0	0	0.00735791	0.00199651	0.00697518	0.00752193	NO	d0dd19ed5a14a2c0c6475f4e2b044b6d	Euryarchaeota	Thermoplasmata	Marine_Group_II	uncultured_euryarchaeote	uncultured_euryarchaeote	uncultured_euryarchaeote
		ON361941	56b11eaa3c0a5eef011cb5945a18cad8	0.0118274	0.176344	0.00240657	0.00425967	0.00457272	0.105748	0.0195228	0.798184	0.122616	0.0138586	0.0819777	0.207982	0.354919	0.11008	0.0200081	0.0274476	0.0126784	0.150614	0.0341085	0.125934	0.111091	0.310876	0.0466733	NO	56b11eaa3c0a5eef011cb5945a18cad8	Bacteroidetes	Bacteroidia	Cytophagales	Flammeovirgaceae	uncultured_Flammeovirgaceae	uncultured_Flammeovirgaceae
		ON361942	960c8c53a4305cef594a9bc1b3974719	0	0	0	0	0.440765	0.00499077	0	0.00115239	0	0	0	0	0	0	0	0	0	0	0	0.0446908	0	0.000384131	0.0636794	NO	960c8c53a4305cef594a9bc1b3974719	Bacteroidetes	Bacteroidia	Flavobacteriales	Flavobacteriaceae	uncultured_Flavobacteriaceae	uncultured_Flavobacteriaceae
		ON361943	23eb90e26dd5b7fee99a37f2846a6cfd	0.496975	0.465338	0.216717	0.357343	0.118389	0.495773	1.21004	0.33491	0.0843523	0.018356	0.230326	0	0.000801976	0	0.0011575	0.00290602	0.0181548	0.445103	0.166038	0.37982	0.0960541	0.305413	0.411708	NO	23eb90e26dd5b7fee99a37f2846a6cfd	Bacteroidetes	Bacteroidia	Flavobacteriales	uncultured_Flavobacteriales	uncultured_Flavobacteriales	uncultured_Flavobacteriales
		ON361944	f2f9430856dbf64f489f909b5b7e6f05	0	0	0	0	0	0	0	0	0	0.0109176	0	0	0	0	0	0	0	0.0613541	0.00272283	0.00109176	0.00711965	0	0.00155966	NO	f2f9430856dbf64f489f909b5b7e6f05	Bacteroidetes	Bacteroidia	Flavobacteriales	uncultured_Flavobacteriales	uncultured_Flavobacteriales	uncultured_Flavobacteriales
		ON361945	4d97ae41f36489b5291eaa967d28fa89	0.648667	0.834209	0.114875	1.15143	0.490145	0.834795	0.631762	1.22429	0.448991	0.0735182	0.238133	0.0475294	0.00492755	0.0294216	0.455925	0.139424	0.00692404	0.0734594	0.156314	0.645268	0.128007	0.773982	0.590104	NO	4d97ae41f36489b5291eaa967d28fa89	Bacteroidetes	Bacteroidia	Flavobacteriales	NS9_marine_group	uncultured_Flavobacteriales_NS9	uncultured_Flavobacteriales_NS9
		ON361946	d1d6ea45c6d57c434b971611758d6a2d	0.149514	0.111309	0.0798515	0.0170944	0.0655767	0	0.0495354	0.105362	0.0412788	0.0040173	0.0117762	0.00122717	0.0350973	0.00184078	0	0	0	0.00250163	0	0.0623539	0.00582701	0.0987183	0.0467692	NO	d1d6ea45c6d57c434b971611758d6a2d	Bacteroidetes	Bacteroidia	Flavobacteriales	NS9_marine_group	uncultured_Flavobacteriales_NS9	uncultured_Flavobacteriales_NS9
		ON361947	7ad354492ece8511f7a09eba2e8641eb	0	0	0	0	0	0	0	0	0	0	0	0.00820382	0.885509	0.107316	0.000771664	0.000968673	0.0413021	1.08653	0.242707	0	0.263701	0	0	NO	7ad354492ece8511f7a09eba2e8641eb	Proteobacteria	Alphaproteobacteria	Rhodovibrionales	Fodinicurvataceae	uncultured_Fodinicurvataceae	uncultured_Fodinicurvataceae
		ON361948	25fcf304ed975bb685e7c2122c96dd3b	0	0	0	0	0	0	0	0	0	0	0	0.000818116	0	0.00259719	0.00492913	0.0105371	0.00459347	0	0.00382303	0	0.00303312	0	0	NO	25fcf304ed975bb685e7c2122c96dd3b	Actinobacteria	Thermoleophilia	Gaiellales	uncultured_Gaiellales	uncultured_Gaiellales	uncultured_Gaiellales
		ON361949	79b2a1f086f3a2a6abba870d93b38167	0	0	0	0.00292669	0.00687305	0	0.00309365	0	0.00241434	0.00153368	0	0	0.00252162	0	0.00584458	0	0	0	0.00156763	0.00168414	0.00110376	0.00080478	0.00206101	NO	79b2a1f086f3a2a6abba870d93b38167	Actinobacteria	Thermoleophilia	Gaiellales	uncultured_Gaiellales	uncultured_Gaiellales	uncultured_Gaiellales
		ON361950	8c91768d5812815492f3d6db9663e9cf	0.00648834	0.00526522	0	0	0	0.00667003	0.00154128	0	0	0	0.0114922	0.0112315	0.00120296	0.00783438	0	0	0.0095946	0.0104389	0	0.00199649	0.00575495	0.00216278	0.00192522	NO	8c91768d5812815492f3d6db9663e9cf	Actinobacteria	Thermoleophilia	Gaiellales	uncultured_Gaiellales	uncultured_Gaiellales	uncultured_Gaiellales
		ON361951	898dd8d9adec275d1d060552b257855b	0	0.0030087	0	0	0	0.0303937	0.00102752	0.0239659	0.00488359	0	0	0	0.00229948	0	0	0	0	0	0	0.00632794	0.000255498	0.00961651	0.00491856	NO	898dd8d9adec275d1d060552b257855b	Proteobacteria	Gammaproteobacteria	uncultured_Gammaproteobacterium_1	uncultured_Gammaproteobacterium_1	uncultured_Gammaproteobacterium_1	uncultured_Gammaproteobacterium_1
		ON361952	5f2e9c1f54abfeb4330c917ec662041f	0.157664	0.50299	0.0317443	0.031814	0.0771156	0.0229261	0.111702	0.00907978	0.236998	0.455472	0.511993	0.50777	1.37643	0.365281	1.35417	0.337801	0.531645	0.522161	0.77188	0.163751	0.697681	0.13458	0.176252	YES for WT	5f2e9c1f54abfeb4330c917ec662041f	Proteobacteria	Gammaproteobacteria	uncultured_Gammaproteobacterium_20	uncultured_Gammaproteobacterium_20	uncultured_Gammaproteobacterium_20	uncultured_Gammaproteobacterium_20
		ON361953	675f736481dc9203006262c21a59e840	0.0809403	0	0	0.103282	0.091972	0.0305684	0	0.0110158	0.00147606	0	0	0	0	0	0	0.353141	0.327416	0.0667936	0.395374	0.0319255	0.126969	0.031144	0.0322604	NO	675f736481dc9203006262c21a59e840	Proteobacteria	Gammaproteobacteria	uncultured_Gammaproteobacterium_22	uncultured_Gammaproteobacterium_22	uncultured_Gammaproteobacterium_22	uncultured_Gammaproteobacterium_22
		ON361954	8635541beae61774811207ee79278a2c	0.0427036	0	0.0301028	0.0478104	0	0	0	0	0	0	0	0	0.000924727	0	0	0	0	0	0	0.0120617	0.000102747	0.0142345	0.0111305	NO	8635541beae61774811207ee79278a2c	Proteobacteria	Gammaproteobacteria	uncultured_Gammaproteobacterium_30	uncultured_Gammaproteobacterium_30	uncultured_Gammaproteobacterium_30	uncultured_Gammaproteobacterium_30
		ON361955	c71175544c21279c3eabe033f74ed86d	0	0	0	0	0	0	0	0	0	0	0.14222	0.00210194	0	0	0	0	0	0.000817688	0.00154531	0	0.0162984	0	0	NO	c71175544c21279c3eabe033f74ed86d	Proteobacteria	Gammaproteobacteria	uncultured_Gammaproteobacterium_40	uncultured_Gammaproteobacterium_40	uncultured_Gammaproteobacterium_40	uncultured_Gammaproteobacterium_40
		ON361956	d046f1a6d2465c1754138215cf283ae3	0.0048331	0	0.00286344	0	0	0.00148223	0.00565117	0.00385718	0.00334455	0	0.00429468	0.00981216	3.75628	0.0621073	0.0151725	0	0.0411427	9.0858	0.739675	0.00220317	1.52381	0.00401161	0.00142812	NO	d046f1a6d2465c1754138215cf283ae3	Proteobacteria	Gammaproteobacteria	uncultured_Gammaproteobacterium_41	uncultured_Gammaproteobacterium_41	uncultured_Gammaproteobacterium_41	uncultured_Gammaproteobacterium_41
		ON361957	d09adb843801dc60b69ec86cadca3fa4	0	0	0	0	0	0	0	0	0	0	0	0	0	0	0	0.0222061	0	0	0	0	0.00246734	0	0	NO	d09adb843801dc60b69ec86cadca3fa4	Proteobacteria	Gammaproteobacteria	uncultured_Gammaproteobacterium_42	uncultured_Gammaproteobacterium_42	uncultured_Gammaproteobacterium_42	uncultured_Gammaproteobacterium_42
		ON361958	db710575c907df4ced02a3465fa38028	0.512061	0.308115	0.234665	0.228459	0.33675	0.217007	0.291388	0.258112	0.383895	0.206646	0.0241252	0.338769	0.255289	0.211201	0.403796	0.303154	0.228544	0.254687	0.506295	0.29771	0.280651	0.384689	0.260433	YES for SS	db710575c907df4ced02a3465fa38028	Proteobacteria	Gammaproteobacteria	uncultured_Gammaproteobacterium_44	uncultured_Gammaproteobacterium_44	uncultured_Gammaproteobacterium_44	uncultured_Gammaproteobacterium_44
		ON361959	13a1d02e3c73e0d7d9ede944aa0712af	0	0	0	0	0	0	0	0	0	0.0029332	0.00425813	0.0112104	0.00529053	0.00476477	0.0174265	0.00415359	0.0136073	0.00594446	0	0.00029332	0.0074062	0	0.000419028	NO	13a1d02e3c73e0d7d9ede944aa0712af	Proteobacteria	Gammaproteobacteria	uncultured_Gammaproteobacterium_5	uncultured_Gammaproteobacterium_5	uncultured_Gammaproteobacterium_5	uncultured_Gammaproteobacterium_5
		ON361960	fbb84f368216b07f4ad08ef7dac5b8a8	0	0	0	0	0	0	0	0	0	0	0	0	0	0	0.0176342	0.0217433	0.00393034	0	0	0	0.00481198	0	0	NO	fbb84f368216b07f4ad08ef7dac5b8a8	Proteobacteria	Gammaproteobacteria	uncultured_Gammaproteobacterium_51	uncultured_Gammaproteobacterium_51	uncultured_Gammaproteobacterium_51	uncultured_Gammaproteobacterium_51
		ON361961	15c4a0750d830620aefa52b7c205477b	0.624039	3.5476	0.0274356	0.0583318	0.563262	0.155697	0.0274162	0	0.0307672	4.71888	0.344834	0.00122717	0.0920327	0.123239	1.48566	0.228806	0.179898	2.09711	2.36294	0.975342	0.768417	0.218269	1.2998	NO	15c4a0750d830620aefa52b7c205477b	Proteobacteria	Gammaproteobacteria	uncultured_Gammaproteobacterium_6	uncultured_Gammaproteobacterium_6	uncultured_Gammaproteobacterium_6	uncultured_Gammaproteobacterium_6
		ON361962	1d73ebe2028844a679204d70afd36225	0	0	0	0	0	0	0	0	0	0	0	0	0	0.0172531	0.00134435	0	0	0	0	0	0.00206639	0	0	NO	1d73ebe2028844a679204d70afd36225	Proteobacteria	Gammaproteobacteria	uncultured_Gammaproteobacterium_8	uncultured_Gammaproteobacterium_8	uncultured_Gammaproteobacterium_8	uncultured_Gammaproteobacterium_8
		ON361963	cf38a3ed8dfa3a57a3c6285cccd42b8d	0	0	0.00317554	0	0.0142875	0.0459602	0.00713917	0.0307205	0.0237696	0.00270308	0	0	0.00996443	0	0	0	0	0	0	0.0127756	0.00110716	0.0181634	0.0104665	NO	cf38a3ed8dfa3a57a3c6285cccd42b8d	Proteobacteria	Gammaproteobacteria\	Ga0077536	uncultured_Gammaproteobacterium_Ga0077536	uncultured_Gammaproteobacterium_Ga0077536	uncultured_Gammaproteobacterium_Ga0077536
		ON361964	d2f3029f83d9db4c0ef5fe3b1700aa89	0.0878726	0.105641	0.0690567	0.0549035	0	0.00444668	0.0451965	0.00656268	0.180609	0.0960484	0.107123	0.129229	0.0130742	0.0830902	0.03002	0.0621977	0.026673	0.0302749	0.0588634	0.0650337	0.0600606	0.0916815	0.0536132	NO	d2f3029f83d9db4c0ef5fe3b1700aa89	Proteobacteria	Gammaproteobacteria	Ga0077536	uncultured_Gammaproteobacterium_Ga0077536	uncultured_Gammaproteobacterium_Ga0077536	uncultured_Gammaproteobacterium_Ga0077536
		ON361965	3420cae9d42206f7e6faf4eca88d1e02	0.00351914	0	0	0	0	0	0	0	0	0	0	0	0	0	0	0.0022547	0	0	0.0351168	0.000351914	0.00415239	0.00117305	0	NO	3420cae9d42206f7e6faf4eca88d1e02	Proteobacteria	Gammaproteobacteria	JTB23	uncultured_Gammaproteobacterium_JTB23	uncultured_Gammaproteobacterium_JTB23	uncultured_Gammaproteobacterium_JTB23
		ON361966	69de27f50f8c1c9b039b31898efd522f	0.00957897	0	0.0326272	0.00443348	0.0010569	0	0	0	0	0	0	0.0427324	0.016028	0.000794988	0.0370471	0.0126373	0.00966779	0.00783875	0	0.00476965	0.0140829	0.00319299	0.00544537	NO	69de27f50f8c1c9b039b31898efd522f	Proteobacteria	Gammaproteobacteria	JTB23	uncultured_Gammaproteobacterium_JTB23	uncultured_Gammaproteobacterium_JTB23	uncultured_Gammaproteobacterium_JTB23
		ON361967	7659577bc4696d1e0d4c5a41a08854d3	0	0.0150498	0	0	0.0187763	0.0223337	0.00303458	0.011174	0.0397116	0.0424276	0.000896941	0	0	0	0	0	0	0	0	0.0152508	9.96602e-05	0.0169619	0.0145174	NO	7659577bc4696d1e0d4c5a41a08854d3	Proteobacteria	Gammaproteobacteria	JTB23	uncultured_Gammaproteobacterium_JTB23	uncultured_Gammaproteobacterium_JTB23	uncultured_Gammaproteobacterium_JTB23
		ON361968	2fd2f3d4c87c711a37f9c415e8a9c5ae	0.373977	0.00176822	0.0144478	0	0.0346355	0.00124769	0.00155238	0	0	0	0.0368456	0.0501249	0.0377059	0.0510715	0.0622763	0.0631322	0.0722135	0.0204457	0.197533	0.0427629	0.0657054	0.124659	0.00766451	NO	2fd2f3d4c87c711a37f9c415e8a9c5ae	Proteobacteria	Gammaproteobacteria	KI89A_clade	uncultured_Gammaproteobacterium_KI89A	uncultured_Gammaproteobacterium_KI89A	uncultured_Gammaproteobacterium_KI89A
		ON361969	7b55d84d51599311ce9328ac936f1ef0	0	0	0	0	0.00223815	0	0.000979547	0	0	0.00121595	0.883033	0.761114	0.0653964	0.13163	0.0134195	0.0746805	0.0117319	0.00204422	0	0.000443366	0.215894	0	0.000633379	NO	7b55d84d51599311ce9328ac936f1ef0	Proteobacteria	Gammaproteobacteria	KI89A_clade	uncultured_Gammaproteobacterium_KI89A	uncultured_Gammaproteobacterium_KI89A	uncultured_Gammaproteobacterium_KI89A
		ON361970	002ad1c6aa9a354d55874269627d06cb	1.5846	0.420598	1.17652	0.0369171	0.900728	1.19075	0.695886	0.442129	1.16523	0.26759	0.0541538	0.712672	0.859964	0.964917	2.10249	1.05846	0.671682	0.342471	1.17293	0.788094	0.882194	1.06399	0.669856	NO	002ad1c6aa9a354d55874269627d06cb	Proteobacteria	Gammaproteobacteria	OM182_clade	uncultured_Gammaproteobacterium_OM182	uncultured_Gammaproteobacterium_OM182	uncultured_Gammaproteobacterium_OM182
		ON361971	8f5ec259dee9bdf6e032cbea547d7fb2	0.0554265	0	0	0	0	0	0	0	0	0	0.171486	0.0192257	0	0	0	0	0.0952047	0.22318	0.307604	0.00554265	0.0907445	0.0184755	0	NO	8f5ec259dee9bdf6e032cbea547d7fb2	Proteobacteria	Gammaproteobacteria	OM182_clade	uncultured_Gammaproteobacterium_OM182	uncultured_Gammaproteobacterium_OM182	uncultured_Gammaproteobacterium_OM182
		ON361972	9cd5feb31fa94502a702aa337c433184	0.00174651	0.0024294	0	0	0	0	0	0.00613796	0	0.0155689	0.00477735	0.0237288	0.0222111	0.00238497	0	0	0.0204241	0.0208821	0.00103021	0.00258827	0.0106043	0.00262816	0.00257118	NO	9cd5feb31fa94502a702aa337c433184	Proteobacteria	Gammaproteobacteria	OM182_clade	uncultured_Gammaproteobacterium_OM182	uncultured_Gammaproteobacterium_OM182	uncultured_Gammaproteobacterium_OM182
		ON361973	f6bc59d8a8ae44decc2d06f9b29ca408	1.01081	0.0439389	1.48834	1.68813	0.101991	1.8129	1.95198	1.10393	0.642914	0.102469	1.91738	2.67053	1.61473	2.73972	1.53588	2.88597	1.64875	0.246296	0.0242098	0.99474	1.69816	0.919219	1.02711	NO	f6bc59d8a8ae44decc2d06f9b29ca408	Proteobacteria	Gammaproteobacteria	OM182_clade	uncultured_Gammaproteobacterium_OM182	uncultured_Gammaproteobacterium_OM182	uncultured_Gammaproteobacterium_OM182
		ON361974	e35676a9186a6be974d9296e68d0b084	1.49283	1.39546	1.55986	1.68219	1.27612	1.87247	1.7179	1.60338	1.27829	1.14534	2.07154	1.41463	1.05027	1.68051	1.50188	2.01775	2.11838	1.16453	1.80673	1.50238	1.64736	1.45817	1.52133	YES for both	e35676a9186a6be974d9296e68d0b084	Proteobacteria	Gammaproteobacteria	pItb-vmat-80	uncultured_Gammaproteobacterium_pItb-vmat-80	uncultured_Gammaproteobacterium_pItb-vmat-80	uncultured_Gammaproteobacterium_pItb-vmat-80
		ON361975	1410e991b3ed5febfffe4c020bb82578	0	0.200084	0.691298	0.0624843	2.01704	0.0411738	0.0574802	0.417389	0.12048	0.266968	0.309491	0.588856	1.14972	0.419937	2.89341	1.29435	0.54629	0.87684	0.0730475	0.38744	0.905771	0.17929	0.476648	NO	1410e991b3ed5febfffe4c020bb82578	Proteobacteria	Gammaproteobacteria	UBA4486	uncultured_Gammaproteobacterium_UBA4486	uncultured_Gammaproteobacterium_UBA4486	uncultured_Gammaproteobacterium_UBA4486
		ON361976	92d6ffe25278cf4129bc66bfa1d6579b	0.118838	0.175331	0.229009	0.233596	0.197488	0.144391	0.194089	0.195919	0.0305372	0.214195	0.228987	0.159241	0.221295	0.188327	0.171153	0.316047	0.440738	0.302513	0.182512	0.173339	0.245646	0.115098	0.1983	YES for WT	92d6ffe25278cf4129bc66bfa1d6579b	Gemmatimonadetes	BD2-11_terrestrial_group	uncultured_Gemmatimonadetes_bacterium	uncultured_Gemmatimonadetes_bacterium	uncultured_Gemmatimonadetes_bacterium	uncultured_Gemmatimonadetes_bacterium
		ON361977	4487c54d81e356993a09344afb98eecb	0	0	0	0	0	0	0	0	0	0	0.00380314	0	0	0	0.627523	0.10008	0	0	0	0	0.0812674	0	0	NO	4487c54d81e356993a09344afb98eecb	Proteobacteria	Gammaproteobacteria	Cellvibrionales	Halieaceae	uncultured_Halieaceae	uncultured_Halieaceae
		ON361978	4bd24aae96bcf09372f2c781c32db368	0.203731	2.39691	0.00456246	0.00737355	0.0495132	0.123026	0.0310952	0.00519399	0.846521	0.269478	1.11068	0.990862	0.354376	0.185993	0.258349	0.288479	0.271268	0.392195	0.413467	0.39374	0.473963	0.351815	0.411708	YES for WT	4bd24aae96bcf09372f2c781c32db368	Actinobacteria	Acidimicrobiia	Microtrichales	Ilumatobacteraceae	uncultured_Ilumatobacteraceae	uncultured_Ilumatobacteraceae
		ON361979	aaff7a84263f7795c5593d0ce0fdb893	0.00283605	0	0	0	0	0	0	0	0.00152695	0.011122	0.000485051	0.00212039	0	0.00221337	0.000387567	0.00660274	0.00356071	0	0	0.0015485	0.00170776	0.00145433	0.00158886	NO	aaff7a84263f7795c5593d0ce0fdb893	Actinobacteria	Acidimicrobiia	Microtrichales	Ilumatobacteraceae	uncultured_Ilumatobacteraceae	uncultured_Ilumatobacteraceae
		ON361980	d3e9cf32c4db112d791265edf340c796	0.00439893	0.00347303	0.00684369	0.00354972	0.0110975	0.0068623	0.00515239	0	0	0.00237837	0.00829817	0.00168155	0	0	0	0	0	0	0	0.00437559	0.00110886	0.00146631	0.00562243	NO	d3e9cf32c4db112d791265edf340c796	Proteobacteria	Gammaproteobacteria	Immundisolibacterales	Immundisolibacteraceae	uncultured_Immundisolibacteraceae	uncultured_Immundisolibacteraceae
		ON361981	b1955b92d02a3e2b2135d3a76acdaaf5	0.00498617	0.00150435	0	0.00162069	0.00248025	0	0	0.00529317	0.00373699	0.00109995	0	0	0.00338244	0.00297185	0	0	0	0	0.0029916	0.00207216	0.00103843	0.00467211	0.000957891	NO	b1955b92d02a3e2b2135d3a76acdaaf5	Chloroflexi	JG30-KF-CM66	uncultured_JG30-KF-CM66	uncultured_JG30-KF-CM66	uncultured_JG30-KF-CM66	uncultured_JG30-KF-CM66
		ON361982	73f5bbe3b46eb015602e5bb77ffcb145	0.315562	0.227191	0.339653	0.276872	0.204381	0.24182	0.326924	0.367544	0.13618	0.243747	0.586567	1.12994	0.548309	0.675675	0.808461	0.774436	0.639264	0.477718	0.770241	0.267987	0.71229	0.273095	0.265798	YES for both	73f5bbe3b46eb015602e5bb77ffcb145	Proteobacteria	Alphaproteobacteria	Rhodovibrionales	Kiloniellaceae	uncultured_Kiloniellaceae	uncultured_Kiloniellaceae
		ON361983	55e3876449a26f6a57f912a3da0819fd	0	0	0.0961559	0.0674007	0.00158536	0.0717871	0.00513758	0.049875	0.00193147	0	0.00468301	0.0008155	0.00603928	0.00970444	0.0191249	0.00583228	0.0041396	0.012542	0.00126947	0.0293873	0.00712783	0.0172688	0.034581	NO	55e3876449a26f6a57f912a3da0819fd	Proteobacteria	Alphaproteobacteria	Rhodovibrionales	Kiloniellaceae	uncultured_Kiloniellaceae	uncultured_Kiloniellaceae
		ON361984	570c7afe56e519b40cf4543d524275cc	0	0	0.00210019	0.0124796	0.00404427	0.0157074	0.0338399	0.0328689	0.00243264	0.00364786	0.00243824	0.0478011	0.00360889	0	0.00907447	0.00689544	0.00504734	0.00914482	0.00309062	0.0107121	0.00967788	0.0117672	0.0102599	NO	570c7afe56e519b40cf4543d524275cc	Proteobacteria	Alphaproteobacteria	Rhodovibrionales	Kiloniellaceae	uncultured_Kiloniellaceae	uncultured_Kiloniellaceae
		ON361985	7a9faa267ad81a05a196978698bab007	0	0.000884111	0.0423885	0.00685291	0	0.0621311	0.10145	0.0652899	0.00928198	0	0	0	0	0	0	0	0	0	0	0.0288278	0	0.0248573	0.0305295	NO	7a9faa267ad81a05a196978698bab007	Proteobacteria	Alphaproteobacteria	Rhodovibrionales	Kiloniellaceae	uncultured_Kiloniellaceae	uncultured_Rhodobium_sp.
		ON361986	c6bf8b9bd98d730e2b9e8b772e954a34	0.000865112	0	0.0453571	0.0599553	0.0105099	0.00603329	0.015095	0.0201335	0.00236051	0	0.0191706	0.000818116	0.00470541	0.0263305	0.00757824	0.25858	0.0596132	0.00498577	0	0.016031	0.0424202	0.00778638	0.0195644	NO	c6bf8b9bd98d730e2b9e8b772e954a34	Proteobacteria	Alphaproteobacteria	Rhodovibrionales	Kiloniellaceae	uncultured_Kiloniellaceae	uncultured_Ochrobactrum_sp.
		ON361987	4b813f842e8494f90b9404553e37b5e0	0.0355084	0.384219	0.00152082	0	0.00118125	0.00429324	0.00203636	1.78917	0.191168	1.65382	2.50348	1.50853	1.26338	2.07772	1.78568	2.53563	0.254833	2.3531	0.599259	0.406292	1.65351	0.671947	0.292439	NO	4b813f842e8494f90b9404553e37b5e0	Spirochaetes	Leptospirae	Leptospirales	Leptospiraceae	uncultured_Leptospiraceae	uncultured_Leptospiraceae
		ON361988	6c2d016273ffb865f1b5296f49a2afdc	0.00527872	0	0	0	0	0.0755693	0.135061	0.00463822	0	0	0	0	0	0	0	0	0	0	0	0.0220547	0	0.00330565	0.03009	NO	6c2d016273ffb865f1b5296f49a2afdc	Spirochaetes	Leptospirae	Leptospirales	Leptospiraceae	uncultured_Leptospiraceae	uncultured_Leptospiraceae
		ON361989	dfe02187aa7832d02e723ab6593a1cbd	0.0140766	0.32941	0	0.226327	0.010569	0.102241	0.00102752	0	0.00229043	0.252937	0.297884	0.365579	0.329429	0.386503	0.158539	0.160624	0.673281	0.294404	0.317165	0.0938879	0.33149	0.00545567	0.131787	YES for WT	dfe02187aa7832d02e723ab6593a1cbd	Proteobacteria	Alphaproteobacteria	Rhodospirillales	Magnetospiraceae	uncultured_Magnetospiraceae	uncultured_Magnetospiraceae
		ON361990	10b5e953da03974593fb8ee34a707eeb	0	0	0.0971787	0.00993923	0.00581297	0.00928322	0.141748	0.0799934	0.00885635	0	0	0	0	0	0	0	0	0	0	0.0352812	0	0.0296166	0.0377088	NO	10b5e953da03974593fb8ee34a707eeb	Proteobacteria	Alphaproteobacteria	Rhodospirillales	Magnetospiraceae	uncultured_Magnetospiraceae	uncultured_Magnetospiraceae
		ON361991	52b7fd9d78415bf7f8b0eaa0a05556b3	0.021847	0.008788	0	0	0.00665229	0.0594815	0.00749051	0.0274998	0.00727962	0	0.00224235	0.152204	0.0770707	0.00671482	0	0	0	0	0	0.0139039	0.0264702	0.0188755	0.0117732	NO	52b7fd9d78415bf7f8b0eaa0a05556b3	Proteobacteria	Alphaproteobacteria	Rhodospirillales	Magnetospiraceae	uncultured_Magnetospiraceae	uncultured_Magnetospiraceae
		ON361992	c4e15d6058783b96ca5d7c022dc4cf05	0.084603	0.0326892	0.0297758	0.0864848	0.0779644	0.14077	0.0657357	0.15816	0.0262762	0.046553	0.0072026	0	0	0	0	0	0	0	0	0.0749012	0.000800289	0.0896797	0.0685676	NO	c4e15d6058783b96ca5d7c022dc4cf05	Proteobacteria	Alphaproteobacteria	Rhodospirillales	Magnetospiraceae	uncultured_Magnetospiraceae	uncultured_Magnetospiraceae
		ON361993	f682f4c12d86dbcb80a1ec86581885a1	0.0299127	0	0	0	0.0363128	0.00485399	0.000979547	0	0	0	0	0	0.0700486	0.00147262	0	0.000968673	0.000907738	0.0271461	0.150301	0.00720591	0.0278717	0.00997091	0.00602091	NO	f682f4c12d86dbcb80a1ec86581885a1	Proteobacteria	Alphaproteobacteria	Rhodospirillales	Magnetospiraceae	uncultured_Magnetospiraceae	uncultured_Magnetospiraceae
		ON361994	182dd84cdb4ad075ff81d3c2c0fd5147	0	0	0	0	0	0	0	0	0	0	0	0	0.0264652	0.00874487	0	0	0	0.000929506	0.0293609	0	0.00727783	0	0	NO	182dd84cdb4ad075ff81d3c2c0fd5147	Margulisbacteria	uncultured_Margulisbacteria	uncultured_Margulisbacteria	uncultured_Margulisbacteria	uncultured_Margulisbacteria	uncultured_Margulisbacteria
		ON361995	06f1a67c1f32735824b229825ae416d0	0	0.0186387	0	0	0	0.00502014	0.00200706	0.00193162	0	0.00701574	0.00195319	0.00202611	0	0.00186295	0.00192916	0.00383448	0.000873408	0	0.00169262	0.00346133	0.00157466	0.000643874	0.00466881	NO	06f1a67c1f32735824b229825ae416d0	Proteobacteria	Alphaproteobacteria	Rhizobiales	Methyloligellaceae	uncultured_Methyloligellaceae	uncultured_Methyloligellaceae
		ON361996	4711cdafda461ad7e28bb659d49cc9c5	0	0	0	0	0	0	0	0	0	0	0	0.0161263	0.00212063	0	0	0	0	0	0	0	0.00202744	0	0	NO	4711cdafda461ad7e28bb659d49cc9c5	Proteobacteria	Alphaproteobacteria	Micavibrionales	Micavibrionaceae	uncultured_Micavibrionaceae	uncultured_Micavibrionaceae
		ON361997	5818020cfec2882336cbaf4eceacd8e5	0.0976416	0	0.115152	0.0161098	0.066222	0.0220344	0.0195995	0.119194	0.0317891	0.000800384	0.0457425	0.00588542	0	0.0236484	2.0479	0.447532	1.31553	0.167207	1.49461	0.0488542	0.616451	0.0828749	0.0342739	NO	5818020cfec2882336cbaf4eceacd8e5	Proteobacteria	Alphaproteobacteria	Micavibrionales	Micavibrionaceae	uncultured_Micavibrionaceae	uncultured_Micavibrionaceae
		ON361998	f5bffc62922e5ed09e56236f556d8985	0	0	0	0	0	0	0	0	0	0	0.347781	0.0361533	0	0.372998	0.0452235	0	0	0	0	0	0.0891285	0	0	NO	f5bffc62922e5ed09e56236f556d8985	Proteobacteria	Alphaproteobacteria	Micavibrionales	Micavibrionaceae	uncultured_Micavibrionaceae	uncultured_Micavibrionaceae
		ON361999	6c6606b5d55e41bb31f6cf665696c766	1.48422	0.180208	0.149907	1.10506	0.0618289	0.162313	0.0669987	0.0679538	0.602963	0.261364	0.0327905	0.0533533	0.0739094	0.0564663	0.0494808	0.170024	0.131307	0.181631	0.103283	0.414282	0.094694	0.71838	0.283955	NO	6c6606b5d55e41bb31f6cf665696c766	Actinobacteria	Actinobacteria	Micrococcales	Microbacteriaceae	uncultured_Microbacteriaceae	uncultured_Microbacteriaceae
		ON362000	fc5898ff9fffe591fb402987b9f4c6e7	0	0	0	0	0	0	0	0.029331	0	0	0.0029103	0	0	0.00528679	0	0	0	0	0	0.0029331	0.000910788	0.00977701	0	NO	fc5898ff9fffe591fb402987b9f4c6e7	Actinobacteria	Actinobacteria	Micrococcales	Microbacteriaceae	uncultured_Microbacteriaceae	uncultured_Microbacteriaceae
		ON362001	b71928b61c6d4b9437356abaf80de3ce	0	0.260794	0	0	0	0	0	0	0.122211	0.0331462	0.0421548	0	0	0	0	0	0	0	0	0.0416151	0.00468387	0.0407369	0.0419915	NO	b71928b61c6d4b9437356abaf80de3ce	Proteobacteria	Alphaproteobacteria	Rickettsiales	Mitochondria	uncultured_Mitochondria	uncultured_Mitochondria
		ON362002	46def6ff3e08787926d92ae809526aa6	0	0	0	0	0	0	0	0	0	0	0	0.247508	0.137934	0.00266511	0	0	0.117965	0.0153904	0	0	0.0579403	0	0	NO	46def6ff3e08787926d92ae809526aa6	Proteobacteria	Deltaproteobacteria	Myxococcales	Blfdi19	uncultured_Myxococcales_Blfdi19	uncultured_Myxococcales_Blfdi19
		ON362003	317dd2a5ca5c3a7663a261fd0c238189	0	0	0	0	0	0	0	0	0	0.0441815	0.0645379	0.0147135	0	0.0198747	0.0285549	0.00323057	0.00453869	0.0329975	0.0515103	0.00441815	0.0244398	0	0.00631164	NO	317dd2a5ca5c3a7663a261fd0c238189	Proteobacteria	Deltaproteobacteria	Myxococcales	P3OB-42	uncultured_Myxococcales_P3OB-42	uncultured_Myxococcales_P3OB-42
		ON362004	3bf2f2f59838510c3bbd643cbe817947	0	0.00225652	0	0	0	0.00811	0.00308255	0	0	0	0	0	0	0	0	0	0.000907738	0.0117981	0.00103021	0.00134491	0.00152622	0	0.0019213	NO	3bf2f2f59838510c3bbd643cbe817947	Proteobacteria	Deltaproteobacteria	Myxococcales	P3OB-42	uncultured_Myxococcales_P3OB-42	uncultured_Myxococcales_P3OB-42
		ON362005	0a719aa6129a299b8805baac6f811c8c	0.0950169	0	0	0	0	0	0	0	0	0	0.255489	0.0983854	0.389937	0.110029	0.290457	0.0600267	0.00407709	0.0378336	0.421477	0.00950169	0.185301	0.0316723	0	NO	0a719aa6129a299b8805baac6f811c8c	Actinobacteria	Nitriliruptoria	Nitriliruptorales	Nitriliruptoraceae	uncultured_Nitriliruptoraceae	uncultured_Nitriliruptoraceae
		ON362006	98fe892130bdf27cc2a408cd72c995aa	0.0532153	0	0.0287026	0.0429484	0	0	0	0	0	0	0	0	0	0	0	0	0	0	0	0.0124866	0	0.0177384	0.0102359	NO	98fe892130bdf27cc2a408cd72c995aa	Proteobacteria	Alphaproteobacteria	Puniceispirillales	SAR116_clade	uncultured_Oceanibaculum_sp.	uncultured_Oceanibaculum_sp.
		ON362007	a9d17da46dff1f1f0bca420df6747689	0.00475811	0.0115465	0.00635109	0.00938681	0.00620063	0.0296446	0	0	0.0152695	0.0123128	0.00902044	0.0151181	0.00169122	0.00259719	0.00903832	0.0101711	0.00181884	0.0104655	0.0148528	0.009547	0.00830817	0.00667587	0.0107775	NO	a9d17da46dff1f1f0bca420df6747689	Proteobacteria	Gammaproteobacteria	Oceanospirillales	uncultured_Oceanospirillales	uncultured_Oceanospirillales	uncultured_Oceanospirillales
		ON362008	e238d8583240ca9fd48a7ca15fa70366	0	0	0	0	0	0	0	0	0	0	0	0	0.013498	0.00596241	0	0	0	0	0	0	0.00216227	0	0	NO	e238d8583240ca9fd48a7ca15fa70366	Proteobacteria	Deltaproteobacteria	Oligoflexales	Oligoflexales	uncultured_Oligoflexales	uncultured_Oligoflexales
		ON362009	78e35a0a43becd3b0bcbcb2c678f4814	0.000865112	0.000925052	0	0.0015068	0	0.0031486	0	0	0.00249269	0	0.00321246	0	0	0.00413943	0.000771664	0.00326902	1.08135	0.104672	0	0.000893824	0.133047	0.00111927	0.000797207	NO	78e35a0a43becd3b0bcbcb2c678f4814	Proteobacteria	Alphaproteobacteria	Parvibaculales	Parvibaculaceae	uncultured_Parvibaculaceae	uncultured_Parvibaculaceae
		ON362010	9d74ff31acb3f4bda3c1f0b3bda7940e	0	0.0046307	0.00380205	0.00354972	0.0010569	0.0133353	0.0136796	0.00173933	0	0	0.00145515	0	0	0	0	0	0	0	0	0.00417936	0.000161684	0.000579777	0.00572204	NO	9d74ff31acb3f4bda3c1f0b3bda7940e	Proteobacteria	Alphaproteobacteria	Parvibaculales	Parvibaculaceae	uncultured_Parvibaculaceae	uncultured_Parvibaculaceae
		ON362011	11ac717c7858285fad1f2ae16aa57d31	0.00879786	0	0	0.00338072	0.00107824	0.0104048	0	0.0228397	0.0071191	0.00201634	0	0.0250151	0.00240593	0.0266609	0.00554704	0	0.0880185	0.0113342	0.0371385	0.00556367	0.0217911	0.0129189	0.00241144	NO	11ac717c7858285fad1f2ae16aa57d31	Proteobacteria	Alphaproteobacteria	Caulobacterales	Parvularculaceae	uncultured_Parvularculaceae	uncultured_Parvularculaceae
		ON362012	18de3b1dbc33f9fb94d54da48d0052b3	0.0366186	0.00508779	0	0.0339029	0.00634142	0.0913763	0.00513758	0.000479148	0.000492019	0.00120058	0.060519	0.0595305	0.00630798	0.0752473	0.039769	0.110631	0.244086	0.104901	0.00925405	0.0180636	0.0789162	0.0125299	0.0204352	NO	18de3b1dbc33f9fb94d54da48d0052b3	Proteobacteria	Alphaproteobacteria	Caulobacterales	Parvularculaceae	uncultured_Parvularculaceae	uncultured_Parvularculaceae
		ON362013	2b849922f3cda168ad0ad5727dfbae8f	0	0	0.0363622	0.00567956	0	0.00281101	0.149767	0.0139147	0	0	0	0	0	0	0	0	0	0	0	0.0208534	0	0.00463822	0.0278028	NO	2b849922f3cda168ad0ad5727dfbae8f	Proteobacteria	Alphaproteobacteria	Caulobacterales	Parvularculaceae	uncultured_Parvularculaceae	uncultured_Parvularculaceae
		ON362014	374defe49b8e7808db7837c2d0ab42cc	0.0450905	0	0	0	0	0	0	0	0	0	0	0.00656335	0.00120296	0	0.0914294	0.0104033	0	0	0	0.00450905	0.0121777	0.0150302	0	NO	374defe49b8e7808db7837c2d0ab42cc	Proteobacteria	Alphaproteobacteria	Caulobacterales	Parvularculaceae	uncultured_Parvularculaceae	uncultured_Parvularculaceae
		ON362015	b0da03f8644fcd56477c9bea6eb6006f	0.00439893	0	0	0	0	0	0	0	0	0	0	0	0.0549066	0.00158998	0	0	0	0	0.0794211	0.000439893	0.015102	0.00146631	0	NO	b0da03f8644fcd56477c9bea6eb6006f	Proteobacteria	Alphaproteobacteria	Caulobacterales	Parvularculaceae	uncultured_Parvularculaceae	uncultured_Parvularculaceae
		ON362016	e2ed35a97a89f21ad743cef696999931	0	0	0	0	0	0	0	0	0	0	0.106763	0.0188846	0	0	0	0	0	0	0	0	0.0139608	0	0	NO	e2ed35a97a89f21ad743cef696999931	Proteobacteria	Alphaproteobacteria	Caulobacterales	Parvularculaceae	uncultured_Parvularculaceae	uncultured_Parvularculaceae
		ON362017	e50ed344a91d82b8d1b190fa97a6f9f5	0.105966	0	0.0410621	0.00117335	0	0.027232	0.00411007	0	0	0.00183325	0	0.0654786	0.0115169	0.000794988	0	0.0546429	0.00902588	0.00139426	0	0.0181377	0.0158726	0.035322	0.010773	NO	e50ed344a91d82b8d1b190fa97a6f9f5	Proteobacteria	Alphaproteobacteria	Caulobacterales	Parvularculaceae	uncultured_Parvularculaceae	uncultured_Parvularculaceae
		ON362018	faa9fbf1b6191e263ec9cbb39c6bd886	0.011683	0.00713321	0.00486056	0.00547419	0.0230982	0.0500824	0.00765084	0.007141	0.00284912	0.00472453	0.0165907	0.0170716	0.00490187	0.00368351	0.14392	0.0259251	0.00901122	0.0299958	0.025507	0.0124697	0.030734	0.00722439	0.0147177	NO	faa9fbf1b6191e263ec9cbb39c6bd886	Proteobacteria	Alphaproteobacteria	Caulobacterales	Parvularculaceae	uncultured_Parvularculaceae	uncultured_Parvularculaceae
		ON362019	ec6d64539ad0f14ac198a3f8276a7aed	0	0	0	0	0	0.161797	0.00514869	0	0	0	0	0	0	0	0	0	0	0	0	0.0166946	0	0	0.0238494	NO	ec6d64539ad0f14ac198a3f8276a7aed	PAUC34f	uncultured_PAUC34f_3	uncultured_PAUC34f_3	uncultured_PAUC34f_3	uncultured_PAUC34f_3	uncultured_PAUC34f_3
		ON362020	b6d78599d023997400e33e9cff7273bc	0.00526404	0.0122077	0.0132251	0.0239601	0.0404628	0.244776	0.236161	0.222268	0.0244454	0	0.264164	0.0329613	0	0	0	0	0	0.00163538	0	0.082277	0.0331957	0.0839924	0.0815418	NO	b6d78599d023997400e33e9cff7273bc	PAUC34f	uncultured_PAUC34f_4	uncultured_PAUC34f_4	uncultured_PAUC34f_4	uncultured_PAUC34f_4	uncultured_PAUC34f_4
		ON362021	b916a3cea1a65606997365cea2f73dda	0.00502818	0.00238846	0	0.0212044	0.0094529	0	0.00544288	0.00115239	0	0.00121595	0.00790439	0	0	0	0	0.00669649	0	0.000929506	0	0.00458852	0.0017256	0.00206019	0.00567209	NO	b916a3cea1a65606997365cea2f73dda	Planctomycetes	Planctomycetacia	Pirellulales	Pirellulaceae	uncultured_Pirellulaceae	uncultured_Pirellulaceae
		ON362022	5b456e331f87630d8d068c17aff30de3	0.016081	0.00721618	0.0684694	0.0339586	0.018553	0.0264046	0.039066	0.0177127	0.0347489	0.00160077	0.0170381	0.00868463	0	0.000745179	0	0	0	0.00553491	0.00804581	0.0263811	0.00444985	0.0228475	0.0278955	NO	5b456e331f87630d8d068c17aff30de3	Planctomycetes	Planctomycetacia	Planctomycetales	uncultured_Planctomycetales	uncultured_Planctomycetales	uncultured_Planctomycetales
		ON362023	5c4cb6cb2ed56998ad174cec5587c14d	0.0137213	0	0.00152082	0	0	0	0	0.000958295	0	0.000800384	0.00785254	0.00368152	0.00690015	0.00207775	0.0186032	0.0198569	0.0060678	0.00476438	0.00165031	0.00170008	0.0079394	0.0048932	0.000331601	NO	5c4cb6cb2ed56998ad174cec5587c14d	Planctomycetes	BD7-11	uncultured_Planctomycetes_BD7-11	uncultured_Planctomycetes_BD7-11	uncultured_Planctomycetes_BD7-11	uncultured_Planctomycetes_BD7-11
		ON362024	a336f8494f04e19856f89840c33faef7	0.055938	0.0130714	0.03386	0.0149589	0.0289175	0.0309495	0.0528383	0.0203827	0.149961	0.0215686	0.0721698	0.0690464	0.0734125	0.058716	0.0526624	0.0695629	0.00551638	0.0418969	0.246387	0.0422446	0.0765967	0.0754272	0.0280235	NO	a336f8494f04e19856f89840c33faef7	Planctomycetes	OM190	uncultured_Planctomycetes_OM190	uncultured_Planctomycetes_OM190	uncultured_Planctomycetes_OM190	uncultured_Planctomycetes_OM190
		ON362025	1213581da4623e7bea84aab65c787db6	0	0	0	0.00324139	0.0142126	0.00124769	0	0.0198867	0.0131407	0	0	0	0	0	0	0	0	0.00204422	0.00894139	0.0051729	0.00122062	0.0110091	0.00267167	NO	1213581da4623e7bea84aab65c787db6	Proteobacteria	Gammaproteobacteria	Oceanospirillales	Pseudohongiellaceae	uncultured_Pseudohongiellaceae	uncultured_Pseudohongiellaceae
		ON362026	a0df6d193a950f8576112c7382c8bb37	0.00435814	0.00377604	0.0092552	0.00492388	0.00213514	0.0011244	0.00398805	0.00518577	0	0.0023159	0.000896941	0	0	0.000372589	0	0	0	0	0	0.00370625	0.000141059	0.0031813	0.00393123	NO	a0df6d193a950f8576112c7382c8bb37	Proteobacteria	Alphaproteobacteria	Rhizobiales	Rhizobiaceae	uncultured_Rhizobiaceae	uncultured_Rhizobiaceae
		ON362027	b87392c3645fdcaf78a809c75ad4ece2	0.409357	0.374423	0.135596	0.041319	0.0791792	0.149172	0.0696128	0.117057	0.064887	0.277768	0.27747	0.0238822	0.0536888	0.288735	0.232541	0.458697	0.233021	0.19286	0.61122	0.171837	0.263568	0.1971	0.16101	NO	b87392c3645fdcaf78a809c75ad4ece2	Proteobacteria	Alphaproteobacteria	Rhizobiales	Rhizobiaceae	uncultured_Rhizobiaceae	uncultured_Rhizobiaceae
		ON362028	da6f5197cee8057602ce9674b6f57a24	0.000865112	0.00318157	0.00140013	0.00324139	0.00469707	0.00224881	0.00350568	0.00306898	0	0.00377318	0	0	0	0	0	0	0	0	0	0.00259819	0	0.00131136	0.00314969	NO	da6f5197cee8057602ce9674b6f57a24	Proteobacteria	Alphaproteobacteria	Rhizobiales	Rhizobiaceae	uncultured_Rhizobiaceae	uncultured_Rhizobiaceae
		ON362029	f449a6195bf4ce111aa3b7d9f45952f1	0.00305724	0.0049498	0.0099533	0.00317992	0	0.0051878	0	0.00594996	0.00347673	0.00168465	0	0	0	0.000372589	0.000896234	0	0	0	0	0.00374394	0.00014098	0.00416131	0.00356507	NO	f449a6195bf4ce111aa3b7d9f45952f1	Proteobacteria	Alphaproteobacteria	Rhizobiales	Rhizobiaceae	uncultured_Rhizobiaceae	uncultured_Rhizobiaceae
		ON362030	0682b921f38d92c454c527c6a1476087	0	0.000884111	0	0	0.00397986	0.00124769	0	0.000958295	0	0.00255212	0.000332085	0.00571138	0.00138709	0.00207775	0.00164333	0.0053139	0.00312896	0.000866251	0.00217285	0.000962207	0.00251484	0.000319432	0.00123768	NO	0682b921f38d92c454c527c6a1476087	Proteobacteria	Alphaproteobacteria	Rhodobacterales	Rhodobacteraceae	uncultured_Rhodobacteraceae	uncultured_Rhodobacteraceae
		ON362031	087188a8b29e7a8d2ab012be80e28303	0	0.00231263	0	0	0.00279861	0.00259314	0	0.00404231	0	0.0020513	0.00280298	0.00424077	0.0031192	0	0.00779571	0.00361922	0.00438192	0.00168394	0.00996075	0.0013798	0.00417828	0.00134744	0.00139367	NO	087188a8b29e7a8d2ab012be80e28303	Proteobacteria	Alphaproteobacteria	Rhodobacterales	Rhodobacteraceae	uncultured_Rhodobacteraceae	uncultured_Rhodobacteraceae
		ON362032	2db2bcdad5db2ee3f1d0c8e4a5af88b2	0	0	0.00152082	0	0	0.0011244	0	0	0	0	0.0207775	0.00455628	0.973427	0.0752817	0	0	0	0.0441138	0.0048386	0.000264522	0.124777	0	0.000377889	NO	2db2bcdad5db2ee3f1d0c8e4a5af88b2	Proteobacteria	Alphaproteobacteria	Rhodobacterales	Rhodobacteraceae	uncultured_Rhodobacteraceae	uncultured_Rhodobacteraceae
		ON362033	2f5c8c716a0403b611091aa43733f7ad	0	0.00138758	0	0	0	0	0	0.000958295	0	0	0.00263052	0.00226521	0	0.00441095	0.00280083	0.00168187	0.00446845	0	0.00319038	0.000234587	0.00238314	0.000319432	0.000198225	NO	2f5c8c716a0403b611091aa43733f7ad	Proteobacteria	Alphaproteobacteria	Rhodobacterales	Rhodobacteraceae	uncultured_Rhodobacteraceae	uncultured_Rhodobacteraceae
		ON362034	59ca9ba49226cd14fa80f8df851942e0	0.0375461	0.00231263	0.0837181	0.0953836	0.0646501	0.336598	0.364406	0.0345929	0	0.0232111	0.0408017	0.00711259	0	0	0.00316166	0.0896126	0.0721271	0.00644329	0.121377	0.104242	0.0378485	0.0240463	0.138611	NO	59ca9ba49226cd14fa80f8df851942e0	Proteobacteria	Alphaproteobacteria	uncultured_Alphaproteobacterium	uncultured_Rhodobacteraceae	uncultured_Rhodobacteraceae	uncultured_Rhodobacteraceae
		ON362035	5b6f55f2d77c88259d8b196b36353b56	0.00131396	0.000884111	0	0	0.0023625	0	0	0.00404231	0	0	0.00196618	0.00271087	0.000462364	0	0.00473693	0.00175155	0.00377564	0.00129938	0.00291978	0.000860288	0.0021803	0.00178542	0.000463802	NO	5b6f55f2d77c88259d8b196b36353b56	Proteobacteria	Alphaproteobacteria	Rhodobacterales	Rhodobacteraceae	uncultured_Rhodobacteraceae	uncultured_Rhodobacteraceae
		ON362036	650cf4d3c16b167aa81a38c42850f073	0.000879786	0	0	0	0	0	0	0.00115239	0	0.00263363	0	0.00284161	0	0.00192879	0.0034108	0.00183244	0.0045633	0.000433125	0.000550103	0.000466581	0.00172891	0.000677393	0.000376233	NO	650cf4d3c16b167aa81a38c42850f073	Proteobacteria	Alphaproteobacteria	Rhodobacterales	Rhodobacteraceae	uncultured_Rhodobacteraceae	uncultured_Rhodobacteraceae
		ON362037	6d6e34a235a56381e220028c0272c87e	0.000879786	0.00150435	0	0	0.00140201	0	0	0.00193162	0.00137648	0	0	0.00201491	0.000766495	0	0.00272583	0.00278491	0.00356071	0.00250163	0.00425558	0.000709424	0.00206779	0.00139596	0.000415194	NO	6d6e34a235a56381e220028c0272c87e	Proteobacteria	Alphaproteobacteria	Rhodobacterales	Rhodobacteraceae	uncultured_Rhodobacteraceae	uncultured_Rhodobacteraceae
		ON362038	707b6a39331e5934b88122441172245b	0	0.000925052	0	0	0	0	0	0	0	0	0.00280298	0.00305543	0.000766495	0	0.0011575	0.00283754	0.00131011	0	0.00485348	9.25052e-05	0.00186484	0	0.00013215	NO	707b6a39331e5934b88122441172245b	Proteobacteria	Alphaproteobacteria	Rhodobacterales	Rhodobacteraceae	uncultured_Rhodobacteraceae	uncultured_Rhodobacteraceae
		ON362039	7b41b322a0c1e000079fe25c91e1a565	0	0	0	0	0.00258326	0	0	0.00336906	0.00249269	0.000733299	0.00265668	0.00138071	0.00195172	0.00149036	0.00255185	0.00569876	0.000782718	0.00144718	0.00362621	0.000917831	0.00239846	0.00195392	0.000473795	NO	7b41b322a0c1e000079fe25c91e1a565	Proteobacteria	Alphaproteobacteria	Rhodobacterales	Rhodobacteraceae	uncultured_Rhodobacteraceae	uncultured_Rhodobacteraceae
		ON362040	80892c5a013b3ae20cce94f275eec3a2	0	0	0	0	0	0	0	0	0	0	0	0	0	0	0	0	0.0932283	0.0303258	0	0	0.0137282	0	0	NO	80892c5a013b3ae20cce94f275eec3a2	Proteobacteria	Alphaproteobacteria	Rhodobacterales	Rhodobacteraceae	uncultured_Rhodobacteraceae	uncultured_Rhodobacteraceae
		ON362041	8915f2162a5981b5ff4675bc3b61fa87	0	0.000925052	0	0	0	0.00187154	0	0.10131	0.0156257	0	0	0.109595	0.0133601	0	0	0	0.00499256	0.160374	0.0411716	0.0119733	0.0366104	0.0389787	0.000399513	NO	8915f2162a5981b5ff4675bc3b61fa87	Proteobacteria	Alphaproteobacteria	uncultured_Alphaproteobacterium	uncultured_Rhodobacteraceae	uncultured_Rhodobacteraceae	uncultured_Rhodobacteraceae
		ON362042	9e125fa332e6347e7290d2a2500a3097	0	0	0	0	0.00225949	0	0	0.00258983	0	0.0014666	0.000664169	0.00276579	0.00191624	0	0	0.00189713	0.00209283	0.00168394	0.00165031	0.000631592	0.00140782	0.000863278	0.000532298	NO	9e125fa332e6347e7290d2a2500a3097	Proteobacteria	Alphaproteobacteria	Rhodobacterales	Rhodobacteraceae	uncultured_Rhodobacteraceae	uncultured_Rhodobacteraceae
		ON362043	bd6a584b8696ed79244dc99b2cefe529	0	0.0018501	0	0	0.0010569	0	0	0.00193162	0	0	0.00196636	0.000539933	0.00114974	0.00304213	0.00085895	0.00425412	0.00131011	0.00252591	0.0046291	0.000483863	0.00225293	0.000643874	0.000415287	NO	bd6a584b8696ed79244dc99b2cefe529	Proteobacteria	Alphaproteobacteria	Rhodobacterales	Rhodobacteraceae	uncultured_Rhodobacteraceae	uncultured_Rhodobacteraceae
		ON362044	bd8b46174a3c7e1c46a6ee83c6a80fc5	0	0.00318157	0	0	0	0	0.0630985	0.0453321	0.00734369	0	0	0	0	0	0	0	0	0	0	0.0118956	0	0.0175586	0.00946858	NO	bd8b46174a3c7e1c46a6ee83c6a80fc5	Proteobacteria	Alphaproteobacteria	uncultured_Alphaproteobacterium	uncultured_Rhodobacteraceae	uncultured_Rhodobacteraceae	uncultured_Rhodobacteraceae
		ON362045	dcbfd251081cbdc9d15162389d0a1813	0	0.00150435	0	0	0	0	0	0	0.00290343	0.000733299	0.000664169	0.00252944	0.00299214	0	0.0040381	0.0020613	0.00121942	0.00271198	0.00156763	0.000514107	0.00197602	0.000967809	0.000319664	NO	dcbfd251081cbdc9d15162389d0a1813	Proteobacteria	Alphaproteobacteria	Rhodobacterales	Rhodobacteraceae	uncultured_Rhodobacteraceae	uncultured_Rhodobacteraceae
		ON362046	ee515bbd597271cd894b7551686ade50	0.00351914	0.00231535	0	0	0.00295313	0	0	0.00288992	0	0	0.0029756	0.00537119	0.000766495	0.0039274	0.00696219	0.00577444	0.00621257	0.00245306	0.00815606	0.00116775	0.00473322	0.00213635	0.00075264	NO	ee515bbd597271cd894b7551686ade50	Proteobacteria	Alphaproteobacteria	Rhodobacterales	Rhodobacteraceae	uncultured_Rhodobacteraceae	uncultured_Rhodobacteraceae
		ON362047	f94a44d0959f17adbc586535eae2ff8f	0.277749	0	0.0258539	0	0	0.000555457	0	0	0	0	0.149377	0.0156348	0.337782	0.376588	0.339329	0.433203	0.289378	0.0333287	0	0.0304159	0.219402	0.0925831	0.00377277	NO	f94a44d0959f17adbc586535eae2ff8f	Proteobacteria	Alphaproteobacteria	uncultured_Alphaproteobacterium	uncultured_Rhodobacteraceae	uncultured_Rhodobacteraceae	uncultured_Rhodobacteraceae
		ON362048	1a035c92496eaeddbda0b54dd5e04989	0.00217907	0.00231535	0.00140013	0.00283978	0.0010569	0	0.00975785	0.00288098	0	0	0.00582061	0.00168155	0	0	0	0	0	0	0	0.00224301	0.000833573	0.00168668	0.00248143	NO	1a035c92496eaeddbda0b54dd5e04989	Proteobacteria	Alphaproteobacteria	Rhodospirillales	Rhodospirillaceae	uncultured_Rhodospirillaceae	uncultured_Rhodospirillaceae
		ON362049	f5ba0f1e87d281f02e744f545baf4c38	9.54437	5.33912	2.14872	10.4005	4.12533	7.62348	4.21472	5.03385	6.2179	2.31549	10.6926	4.37687	6.98338	1.10291	1.05106	5.91135	5.65605	11.9703	6.05893	5.69635	5.97817	6.93204	5.16676	YES for both	f5ba0f1e87d281f02e744f545baf4c38	Proteobacteria	Alphaproteobacteria	Rickettsiales	AB1	uncultured_Rickettsiales_AB1	uncultured_Rickettsiales_AB1
		ON362050	1cb58542a12a2b159c0d9479e172d844	0.00392599	0	0	0.0015068	0	0.00111091	0.00198099	0.00211069	0.0014486	0	0.000448471	0.00251099	0.00543573	0	0	0.00299593	0	0.00277154	0	0.0012084	0.00157363	0.00249509	0.000656957	NO	1cb58542a12a2b159c0d9479e172d844	Proteobacteria	Alphaproteobacteria	Rickettsiales	AB1	uncultured_Rickettsiales_AB1	uncultured_Rickettsiales_AB1
		ON362051	34098d8e2e8bb25d005b2c2bccd34bd5	0.00213114	0.000925052	0	0.00567956	0.00140201	0.00291406	0.00100144	0	0.00280104	0	0.00132834	0	0	0.00226761	0	0.000968673	0.00468337	0.00397608	0.0031055	0.00168543	0.0018144	0.00164406	0.00170316	NO	34098d8e2e8bb25d005b2c2bccd34bd5	Proteobacteria	Alphaproteobacteria	Rickettsiales	AB1	uncultured_Rickettsiales_AB1	uncultured_Rickettsiales_AB1
		ON362052	35246900446af505dc2861dbb144eb2b	0.00478316	0.0018501	0	0.0130734	0	0.00281101	0.00308255	0.00424357	0.0054448	0	0.00723781	0.00331778	0.00545944	0	0	0	0.00386633	0.019379	0.000423155	0.00352886	0.00440928	0.00482384	0.00297387	NO	35246900446af505dc2861dbb144eb2b	Proteobacteria	Alphaproteobacteria	Rickettsiales	AB1	uncultured_Rickettsiales_AB1	uncultured_Rickettsiales_AB1
		ON362053	3df6a848f5a45b1135c3e687093081dc	0.00459562	0.00138758	0.00152082	0	0	0.00224881	0	0.00231195	0.00335029	0	0.00235209	0.00204529	0.00411245	0	0.000775134	0.000758852	0.000873408	0.0041548	0	0.00154151	0.00167467	0.00341929	0.000736744	NO	3df6a848f5a45b1135c3e687093081dc	Proteobacteria	Alphaproteobacteria	Rickettsiales	AB1	uncultured_Rickettsiales_AB1	uncultured_Rickettsiales_AB1
		ON362054	5d674d9b30c2f0445ab2f5b863199ea1	0.000852457	0	0	0.00372354	0	0	0.000979547	0.000958295	0.00275295	0	0.003079	0.000829445	0	0.00119248	0	0.00143018	0.00243884	0.00234506	0.00199078	0.000926679	0.00147842	0.00152123	0.000671869	NO	5d674d9b30c2f0445ab2f5b863199ea1	Proteobacteria	Alphaproteobacteria	Rickettsiales	AB1	uncultured_Rickettsiales_AB1	uncultured_Rickettsiales_AB1
		ON362055	a16fd49c5a6450e6f834ad408a181c42	0.00566617	0.00484013	0.00152082	0.00223024	0.00258326	0.0011244	0.00293864	0.00289743	0	0.000400192	0.00636461	0.00215973	0.00261242	0	0	0	0.00257417	0.0039371	0	0.00242013	0.00196089	0.00285453	0.00223396	NO	a16fd49c5a6450e6f834ad408a181c42	Proteobacteria	Alphaproteobacteria	Rickettsiales	AB1	uncultured_Rickettsiales_AB1	uncultured_Rickettsiales_AB1
		ON362056	c5bffa446c19f68b5307495b971c4b46	0.00480577	0.00227169	0	0.00363663	0	0.00187154	0.00202896	0	0.00137648	0	0.00372744	0.00122717	0	0.000368156	0.00159333	0	0.000453869	0.00331932	0.00154531	0.00159911	0.0013594	0.00206075	0.00140126	NO	c5bffa446c19f68b5307495b971c4b46	Proteobacteria	Alphaproteobacteria	Rickettsiales	AB1	uncultured_Rickettsiales_AB1	uncultured_Rickettsiales_AB1
		ON362057	c5d3c545b17ad47064019ee33d84178d	0.00128501	0.00150435	0	0.0114939	0	0.00260663	0.00195909	0.000958295	0.00389955	0.000733299	0.0130152	0	0.00399245	0.00184078	0.0015968	0.00485959	0.00234815	0.00916261	0	0.00244401	0.00409062	0.00204762	0.00261389	NO	c5d3c545b17ad47064019ee33d84178d	Proteobacteria	Alphaproteobacteria	Rickettsiales	AB1	uncultured_Rickettsiales_AB1	uncultured_Rickettsiales_AB1
		ON362058	d30733f0f628d760ea70c21d6396d1c5	0.00131396	0.000884111	0.00304164	0.00573423	0	0.0011244	0.00100144	0	0.00152695	0	0.00348422	0.000395113	0.0041295	0.00110447	0	0.00176396	0	0.00174719	0.00360572	0.00146267	0.00180335	0.000946969	0.00168369	NO	d30733f0f628d760ea70c21d6396d1c5	Proteobacteria	Alphaproteobacteria	Rickettsiales	AB1	uncultured_Rickettsiales_AB1	uncultured_Rickettsiales_AB1
		ON362059	db343c17d0ba6af3404473dcaf35b0b0	0.00674615	0	0.00152082	0.000709945	0.00215647	0.00483599	0.00256879	0.00346792	0.00194977	0.000475674	0.00377067	0	0.00169122	0	0.000821666	0.00402787	0.0026607	0.00263038	0.00206041	0.00244315	0.00196255	0.00405461	0.00175253	NO	db343c17d0ba6af3404473dcaf35b0b0	Proteobacteria	Alphaproteobacteria	Rickettsiales	AB1	uncultured_Rickettsiales_AB1	uncultured_Rickettsiales_AB1
		ON362060	e074376ba960c850d46e64ae5d30232d	0.00323333	0	0	0.00212983	0	0.00111091	0	0.00423212	0	0.00216032	0.00302925	0.000840774	0.000458833	0	0	0.00184604	0.00164927	0.00459162	0.00103021	0.00128665	0.001494	0.00248848	0.000771581	NO	e074376ba960c850d46e64ae5d30232d	Proteobacteria	Alphaproteobacteria	Rickettsiales	AB1	uncultured_Rickettsiales_AB1	uncultured_Rickettsiales_AB1
		ON362061	e3446880ecf2eeb118a9796b2af21cd7	0.00303826	0.00283051	0	0.00117335	0.00697265	0.00167312	0.00201447	0.00347866	0.00231817	0	0.00166042	0.000790226	0.00517061	0	0	0.00120274	0.00349213	0.00230978	0.00264552	0.00234992	0.00191905	0.00294503	0.00209487	NO	e3446880ecf2eeb118a9796b2af21cd7	Proteobacteria	Alphaproteobacteria	Rickettsiales	AB1	uncultured_Rickettsiales_AB1	uncultured_Rickettsiales_AB1
		ON362062	ce5115a3060a7534b7f6c75ba69b6452	0	0.0113032	0	0	0	0	0	0	0	0.0322284	0	0	0	0	0.0220922	0	0	0	0	0.00435316	0.00245469	0	0.00621879	NO	ce5115a3060a7534b7f6c75ba69b6452	Proteobacteria	Alphaproteobacteria	Rickettsiales	SM2D12	uncultured_Rickettsiales_SM2D12	uncultured_Rickettsiales_SM2D12
		ON362063	47761d1ed5f5c74e7166aacf36cc2223	0.0899716	0.147694	0.0598061	0.0698144	0.0483068	0.217653	0.0341523	0.0724358	0.191431	0.207958	0.115313	0.168067	0.0387702	0.248392	0.108017	0.166605	0.0339133	0.150362	0.109718	0.113922	0.126573	0.117946	0.112198	NO	47761d1ed5f5c74e7166aacf36cc2223	Proteobacteria	Gammaproteobacteria	Oceanospirillales	Saccharospirillaceae	uncultured_Saccharospirillaceae	uncultured_Saccharospirillaceae
		ON362064	75fb363884a93efd79b6395d39c87f1a	0.00261162	0.00937565	0.00158777	0.00176003	0.0154221	0.0266801	0.00155238	0.0175783	0.020768	0.0125355	0.0157426	0.0137486	0.00323655	0.00490068	0.0123358	0.010825	0.00727537	0.00423554	0.00926908	0.0109872	0.00906325	0.0136527	0.0098448	NO	75fb363884a93efd79b6395d39c87f1a	Proteobacteria	Gammaproteobacteria	Oceanospirillales	Saccharospirillaceae	uncultured_Saccharospirillaceae	uncultured_Saccharospirillaceae
		ON362065	976be33a9593bd8ecf94f9b0964b0aa3	0.0256022	0.0603779	0.0163901	0.0138859	0.0360721	0.169715	0.0310475	0.0666409	0.110433	0.0801607	0.09245	0.0983608	0.0251012	0.033187	0.0275116	0.0822568	0.0248575	0.0894395	0.0725585	0.0610325	0.0606359	0.0675586	0.0582356	NO	976be33a9593bd8ecf94f9b0964b0aa3	Proteobacteria	Gammaproteobacteria	Oceanospirillales	Saccharospirillaceae	uncultured_Saccharospirillaceae	uncultured_Saccharospirillaceae
		ON362066	62004f215e422f444a6b6224d077e251	0	0	0	0.0725338	0.0216665	0.0853296	0.00976141	0	0	0.000800384	0	0	0	0	0	0	0	0	0	0.0190092	0	0	0.027156	NO	62004f215e422f444a6b6224d077e251	Bacteroidetes	Bacteroidia	Chitinophagales	Saprospiraceae	uncultured_Saprospiraceae	uncultured_Saprospiraceae
		ON362067	3c2ae8043f8dfc767653c8c306688e74	0.207034	0.0134858	1.60299	2.7021	12.3395	0.852859	4.18107	4.65392	13.0298	1.16663	5.13095	5.4496	6.13739	3.46048	0.679187	1.86003	7.68611	2.96641	5.02463	4.07494	4.26609	5.96358	3.26552	YES for WT	3c2ae8043f8dfc767653c8c306688e74	Chlamydiae	Chlamydiae	Chlamydiales	Simkaniaceae	uncultured_Simkaniaceae	uncultured_Simkaniaceae
		ON362068	02d38e2d71ec408c1e40336f5267be67	0	0	0	0.00162069	0.00667362	0	0.00308255	0.000579777	0.00715571	0	0.00423862	0.00126116	0.00286476	0.00114267	0	0.00092302	0.000453869	0	0.00259039	0.00191124	0.00149717	0.0025785	0.00162527	NO	02d38e2d71ec408c1e40336f5267be67	Chlamydiae	Chlamydiae	Chlamydiales	Simkaniaceae	uncultured_Simkaniaceae	uncultured_Simkaniaceae
		ON362069	13907ee172a93dc80c5952234083c6f4	0	0	0.00152082	0	0.00333772	0	0.00300851	0.00115955	0	0.00270308	0	0.00529335	0.00212063	0	0.000896234	0	0.000907738	0.00129938	0.00209017	0.00117297	0.00140083	0.000386518	0.00151002	NO	13907ee172a93dc80c5952234083c6f4	Chlamydiae	Chlamydiae	Chlamydiales	Simkaniaceae	uncultured_Simkaniaceae	uncultured_Simkaniaceae
		ON362070	15dd4ab09e0160aaedc1134b7f1cd3a5	0	0	0	0.0015068	0.00547104	0	0.00149331	0	0.00313888	0	0.00166042	0.00165889	0.000801976	0.00259719	0	0.00184604	0.00323187	0	0.00261271	0.001161	0.00160101	0.00104629	0.00121016	NO	15dd4ab09e0160aaedc1134b7f1cd3a5	Chlamydiae	Chlamydiae	Chlamydiales	Simkaniaceae	uncultured_Simkaniaceae	uncultured_Simkaniaceae
		ON362071	3016b60f3a0217663144b72f8ca7fc0b	0	0	0	0	0.00446552	0.00124769	0	0.00673061	0.00480511	0.000400192	0.00232459	0.000790226	0.00160395	0	0	0.00130245	0.00227271	0	0.00207529	0.00176491	0.00115214	0.00384524	0.000873344	NO	3016b60f3a0217663144b72f8ca7fc0b	Chlamydiae	Chlamydiae	Chlamydiales	Simkaniaceae	uncultured_Simkaniaceae	uncultured_Simkaniaceae
		ON362072	3198e5b5db15bba7a8415bee3d41ee9e	0	0	0	0	0	0	0	0.00347866	0.0091765	0.000400192	0.00263035	0.00204529	0.00120296	0	0	0	0	0	0	0.00130554	0.000653178	0.00421839	5.71703e-05	NO	3198e5b5db15bba7a8415bee3d41ee9e	Chlamydiae	Chlamydiae	Chlamydiales	Simkaniaceae	uncultured_Simkaniaceae	uncultured_Simkaniaceae
		ON362073	382254576e4f4c0b8dc07f26e9dff0a3	0.724672	0.545917	3.6611	0.234992	0	0	0.00309735	0.00193162	0.00152695	0.430526	0.0706009	0.00107987	0.00260889	4.17848	0.328648	0	0.000907738	0.000866251	0.00110021	0.560376	0.509366	0.24271	0.696519	NO	382254576e4f4c0b8dc07f26e9dff0a3	Chlamydiae	Chlamydiae	Chlamydiales	Simkaniaceae	uncultured_Simkaniaceae	uncultured_Simkaniaceae
		ON362074	38c6194417e0abe2df411ab302dd8a02	0	0	0.00180492	0.0015068	0.00617929	0	0.00256879	0.00239574	0.0018353	0.000400192	0.00188003	0.000840774	0	0.00260813	0	0	0	0.00185901	0.00360572	0.0016691	0.0011993	0.00141035	0.00178	NO	38c6194417e0abe2df411ab302dd8a02	Chlamydiae	Chlamydiae	Chlamydiales	Simkaniaceae	uncultured_Simkaniaceae	uncultured_Simkaniaceae
		ON362075	83a9f83281bb09d360853f0662b11d85	0	0	0	0	0.00596395	0	0.00102752	0	0.00571996	0	0.00430529	0.000818116	0.00223632	0.00147262	0	0	0	0.00278852	0	0.00127114	0.00129121	0.00190665	0.000998781	NO	83a9f83281bb09d360853f0662b11d85	Chlamydiae	Chlamydiae	Chlamydiales	Simkaniaceae	uncultured_Simkaniaceae	uncultured_Simkaniaceae
		ON362076	ed1bfbb9603f4b23be523ba7acdc41c9	0	0	0	0	0.00469707	0	0.00565134	0.00385002	0.00573485	0.000951348	0.00477735	0.00742579	0.00515893	0.00198747	0	0.000887784	0.00450436	0.0028238	0.00419082	0.00208846	0.00352848	0.00319496	0.00161425	NO	ed1bfbb9603f4b23be523ba7acdc41c9	Chlamydiae	Chlamydiae	Chlamydiales	Simkaniaceae	uncultured_Simkaniaceae	uncultured_Simkaniaceae
		ON362077	40fbd3a7827374ed6cfacced463d80ef	2.15447	2.85922	2.41159	2.29859	1.98203	0.964683	2.34045	0.742482	2.9939	2.54388	4.39375	1.30216	2.38849	2.92282	3.13345	3.78991	2.34546	2.65117	4.43146	2.12913	3.03985	1.96362	2.20006	YES for both	40fbd3a7827374ed6cfacced463d80ef	Bacteroidetes	Bacteroidia	Sphingobacteriales	NS11-12_marine_group	uncultured_Sphingobacteriales_NS11-12_	uncultured_Sphingobacteriales_NS11-12_
		ON362078	c302e511bdbeb749287613a7d1804ab5	0.000852457	0.000884111	0	0.0015068	0	0.00111091	0.00401735	0	0.00286742	0.00121595	0.00376024	0.00126116	0.000766495	0.00110447	0.00155027	0.00297831	0.000782718	0.00551063	0.00335964	0.0012455	0.00234155	0.00123996	0.00124787	NO	c302e511bdbeb749287613a7d1804ab5	Bacteroidetes	Bacteroidia	Sphingobacteriales	NS11-12_marine_group	uncultured_Sphingobacteriales_NS11-12_	uncultured_Sphingobacteriales_NS11-12_
		ON362079	21349f5db925c19298b7bace2f888eda	0	0	0	0	0	0	0	0	0.00470477	0	0.071749	0.154911	0.0231076	0.00313014	0.0187733	0.0095492	0.000907738	0.00953527	0.0326399	0.000470477	0.0360337	0.00156826	0	NO	21349f5db925c19298b7bace2f888eda	Proteobacteria	Alphaproteobacteria	Rhodospirillales	Terasakiellaceae	uncultured_Terasakiellaceae	uncultured_Terasakiellaceae_GMD37C8
		ON362080	8f0314a4e5ba864d60a8a8f662b300d4	0.22587	0.877035	1.16113	0.363119	0.685307	0.0770287	0.00463863	0.156786	2.79147	0.105362	0.0636685	0.290102	0.110163	0.0564627	0.23524	0.150984	0.0212383	0.249856	0.0660841	0.644776	0.1382	1.05804	0.467661	NO	8f0314a4e5ba864d60a8a8f662b300d4	Proteobacteria	Alphaproteobacteria	Rhodospirillales	Terasakiellaceae	uncultured_Terasakiellaceae	uncultured_Terasakiellaceae
		ON362081	97eaa85fc0e6bec06ff9afba0da99b53	0.00967765	0	0	0	0	0	0	0	0	0	0.154098	0.294984	0.0244681	0.509197	0.396429	0.133499	0.526022	0.0703097	0.410468	0.000967765	0.279942	0.00322588	0	NO	97eaa85fc0e6bec06ff9afba0da99b53	Proteobacteria	Alphaproteobacteria	Rhodospirillales	Terasakiellaceae	uncultured_Terasakiellaceae	uncultured_Terasakiellaceae
		ON362082	ceffce6a3e7822b7885416fb8bebbee1	0.00263936	0	0	0	0.00177188	0	0	0.000958295	0.000965736	0	0.00269082	0	0.00475794	0.00266511	0.0058135	0.0103328	0.0144971	0.003465	0.00844432	0.000633527	0.00585184	0.00152113	0.000253125	NO	ceffce6a3e7822b7885416fb8bebbee1	Euryarchaeota	Thermoplasmata	Marine_Group_II	uncultured_Thermoplasmata	uncultured_Thermoplasmata	uncultured_Thermoplasmata
		ON362083	09a6948336f59fb734f04dcc57b83d3d	0.0175957	0.00416274	0	0	0	0.138676	0.0303117	0	0.0565822	0.0137945	0.0031393	0.00163623	0.0105532	0.0279143	0.0353634	0.0333624	0.00976197	0.0807531	0.154373	0.0261123	0.0396508	0.024726	0.0267065	NO	09a6948336f59fb734f04dcc57b83d3d	Proteobacteria	Gammaproteobacteria	Thiotrichales	Thiotrichaceae	uncultured_Thiotrichaceae	uncultured_Thiotrichaceae
		ON362084	f0c249c223b230cd8e7cbb260e72530b	0	0	0.431175	0.0385549	0	0	0	0	0	0	0.0432931	0.00928932	0	0.0697476	0.00155027	0.000758852	0.00209283	0.0529462	0.0038084	0.046973	0.0203874	0	0.0671043	NO	f0c249c223b230cd8e7cbb260e72530b	Bacteroidetes	Bacteroidia	Flavobacteriales	Flavobacteriaceae	Winogradskyella	Winogradskyella
		ON362085	7c2fd9a97c8443c37743c852c65bf558	0	0.00327257	0	0.0141029	0.00317071	0	0	0.00926994	0	0.000800384	0.00186704	0	0	0	0	0	0	0	0	0.00306165	0.000207449	0.00308998	0.0030495	NO	7c2fd9a97c8443c37743c852c65bf558	Proteobacteria	Gammaproteobacteria	Steroidobacterales	Woeseiaceae	Woeseia	Woeseia
		ON362086	8080d1f83479ffe329453e4609647d58	0	0.0373767	0	0	0	0	0	0	0	0	0.000970101	0	0	0	0	0	0	0	0	0.00373767	0.000107789	0	0.00533953	NO	8080d1f83479ffe329453e4609647d58	Proteobacteria	Gammaproteobacteria	Steroidobacterales	Woeseiaceae	Woeseia	Woeseia
		ON362087	dfd8b77757ab3bc4a40507f42c3db4ad	0.0436002	0.00462526	0.00228123	0	0.0010569	0	0.021126	0	0	0.0526653	0.0347913	0.00613587	0.0567366	0.073116	0.0455514	0.00266335	0.024973	0.0326573	0.0692055	0.0125355	0.0384256	0.0145334	0.0116792	NO	dfd8b77757ab3bc4a40507f42c3db4ad	Proteobacteria	Gammaproteobacteria	Steroidobacterales	Woeseiaceae	Woeseia	Woeseia
		ON362088	f2bb9610160e7ec6e458ed2c6f96ab26	0	0	0	0.115939	0.00528452	0.0383521	0.00359631	0.0807156	0.00881059	0	0	0	0	0	0	0	0	0	0	0.0252698	0	0.0298421	0.0233102	NO	f2bb9610160e7ec6e458ed2c6f96ab26	Bacteroidetes	Bacteroidia	Flavobacteriales	Flavobacteriaceae	Zeaxanthinibacter	uncultured_Zeaxanthinibacter
																						SUM % →	100	100	100	100

## Sheet: Alpha-diversity
	Merge1	Chao1	InvSimpson	sampleID	replicate.number	strain.type	temperature	experiment.stage	group	heat.tolerance	Group1	Group2	Group3	Group4
1	SS01.Ambient.after	101.048	13.914	105	3	SS1	Ambient	after	Selected	SS+	SS after	SS ambient	SS.Ambient.After	Ambient.After
3	SS01.Elevated.after	107.992	16.9279	209.333	4	SS1	Elevated	after	Selected	SS+	SS after	SS elevated	SS.Elevated.After	Elevated.After
2	SS01.Ambient.before	105.103	16.9349	190.6	3	SS1	Ambient	before	Selected	SS+	SS before	SS ambient	SS.Ambient.Before	Ambient.Before
4	SS01.Elevated.before	109.619	13.3854	293.8	3	SS1	Elevated	before	Selected	SS+	SS before	SS elevated	SS.Elevated.Before	Elevated.Before
5	SS02.Ambient.after	80.8628	13.8444	110.4	3	SS2	Ambient	after	Selected	SS-	SS after	SS ambient	SS.Ambient.After	Ambient.After
7	SS02.Elevated.after	90.6066	15.8868	213.5	3	SS2	Elevated	after	Selected	SS-	SS after	SS elevated	SS.Elevated.After	Elevated.After
6	SS02.Ambient.before	93.3245	15.6558	274.2	3	SS2	Ambient	before	Selected	SS-	SS before	SS ambient	SS.Ambient.Before	Ambient.Before
8	SS02.Elevated.before	95.7112	13.7328	6	3	SS2	Elevated	before	Selected	SS-	SS before	SS elevated	SS.Elevated.Before	Elevated.Before
9	SS03.Ambient.after	76.68	9.84403	117	3	SS3	Ambient	after	Selected	SS-	SS after	SS ambient	SS.Ambient.After	Ambient.After
11	SS03.Elevated.after	88.5079	9.88655	218	2.75	SS3	Elevated	after	Selected	SS-	SS after	SS elevated	SS.Elevated.After	Elevated.After
10	SS03.Ambient.before	97.3234	15.9975	35	3	SS3	Ambient	before	Selected	SS-	SS before	SS ambient	SS.Ambient.Before	Ambient.Before
12	SS03.Elevated.before	98.6915	12.2606	11.2	3	SS3	Elevated	before	Selected	SS-	SS before	SS elevated	SS.Elevated.Before	Elevated.Before
13	SS04.Ambient.after	85.6643	15.7894	122.2	3	SS4	Ambient	after	Selected	SS-	SS after	SS ambient	SS.Ambient.After	Ambient.After
15	SS04.Elevated.after	98.1002	12.0473	224	3	SS4	Elevated	after	Selected	SS-	SS after	SS elevated	SS.Elevated.After	Elevated.After
14	SS04.Ambient.before	92.461	18.0565	90.2	3	SS4	Ambient	before	Selected	SS-	SS before	SS ambient	SS.Ambient.Before	Ambient.Before
16	SS04.Elevated.before	102.78	18.065	17	3	SS4	Elevated	before	Selected	SS-	SS before	SS elevated	SS.Elevated.Before	Elevated.Before
17	SS05.Ambient.after	97.0914	9.91141	128	3	SS5	Ambient	after	Selected	SS-	SS after	SS ambient	SS.Ambient.After	Ambient.After
19	SS05.Elevated.after	99.0347	13.2167	229	3	SS5	Elevated	after	Selected	SS-	SS after	SS elevated	SS.Elevated.After	Elevated.After
18	SS05.Ambient.before	96.6644	12.525	146	3	SS5	Ambient	before	Selected	SS-	SS before	SS ambient	SS.Ambient.Before	Ambient.Before
20	SS05.Elevated.before	97.9798	10.6162	22.2	3	SS5	Elevated	before	Selected	SS-	SS before	SS elevated	SS.Elevated.Before	Elevated.Before
21	SS06.Ambient.after	90.0262	9.03646	133.2	3	SS6	Ambient	after	Selected	SS-	SS after	SS ambient	SS.Ambient.After	Ambient.After
23	SS06.Elevated.after	88.0403	8.6956	234	3	SS6	Elevated	after	Selected	SS-	SS after	SS elevated	SS.Elevated.After	Elevated.After
22	SS06.Ambient.before	106.125	8.68348	200	3	SS6	Ambient	before	Selected	SS-	SS before	SS ambient	SS.Ambient.Before	Ambient.Before
24	SS06.Elevated.before	102.268	8.48025	28	3	SS6	Elevated	before	Selected	SS-	SS before	SS elevated	SS.Elevated.Before	Elevated.Before
25	SS07.Ambient.after	96.4809	12.7232	139	3	SS7	Ambient	after	Selected	SS+	SS after	SS ambient	SS.Ambient.After	Ambient.After
27	SS07.Elevated.after	95.0328	9.372	239	3	SS7	Elevated	after	Selected	SS+	SS after	SS elevated	SS.Elevated.After	Elevated.After
26	SS07.Ambient.before	104.813	12.9733	260	4	SS7	Ambient	before	Selected	SS+	SS before	SS ambient	SS.Ambient.Before	Ambient.Before
28	SS07.Elevated.before	96.8968	12.354	33.2	3	SS7	Elevated	before	Selected	SS+	SS before	SS elevated	SS.Elevated.Before	Elevated.Before
29	SS08.Ambient.after	94.5295	12.5647	144.2	3	SS8	Ambient	after	Selected	SS+	SS after	SS ambient	SS.Ambient.After	Ambient.After
31	SS08.Elevated.after	97.9596	10.7214	244	3	SS8	Elevated	after	Selected	SS+	SS after	SS elevated	SS.Elevated.After	Elevated.After
30	SS08.Ambient.before	86.1333	12.9	297.6	3	SS8	Ambient	before	Selected	SS+	SS before	SS ambient	SS.Ambient.Before	Ambient.Before
32	SS08.Elevated.before	101.062	12.758	39	3	SS8	Elevated	before	Selected	SS+	SS before	SS elevated	SS.Elevated.Before	Elevated.Before
33	SS09.Ambient.after	87.3066	14.2721	150	3	SS9	Ambient	after	Selected	SS-	SS after	SS ambient	SS.Ambient.After	Ambient.After
35	SS09.Elevated.after	90.6042	16.2755	249.2	3	SS9	Elevated	after	Selected	SS-	SS after	SS elevated	SS.Elevated.After	Elevated.After
34	SS09.Ambient.before	102.584	15.4878	309.5	2.5	SS9	Ambient	before	Selected	SS-	SS before	SS ambient	SS.Ambient.Before	Ambient.Before
36	SS09.Elevated.before	112.791	15.8905	44.2	3	SS9	Elevated	before	Selected	SS-	SS before	SS elevated	SS.Elevated.Before	Elevated.Before
37	SS19.Ambient.after	95.1665	17.5069	155.2	3	SS19	Ambient	after	Selected	SS-	SS after	SS ambient	SS.Ambient.After	Ambient.After
39	SS19.Elevated.after	94.5738	18.2216	253.5	1.5	SS19	Elevated	after	Selected	SS-	SS after	SS elevated	SS.Elevated.After	Elevated.After
38	SS19.Ambient.before	108.18	14.1182	313.75	3.5	SS19	Ambient	before	Selected	SS-	SS before	SS ambient	SS.Ambient.Before	Ambient.Before
40	SS19.Elevated.before	116.385	15.0866	50	3	SS19	Elevated	before	Selected	SS-	SS before	SS elevated	SS.Elevated.Before	Elevated.Before
41	WT10.Ambient.after	104.142	15.6312	161	3	WT10	Ambient	after	WildType	WT	WT after	WT ambient	WT.Ambient.After	Ambient.After
43	WT10.Elevated.after	100.525	15.9712	257.2	3	WT10	Elevated	after	WildType	WT	WT after	WT elevated	WT.Elevated.After	Elevated.After
42	WT10.Ambient.before	119.574	20.4491	319	3	WT10	Ambient	before	WildType	WT	WT before	WT ambient	WT.Ambient.Before	Ambient.Before
44	WT10.Elevated.before	130.377	18.4458	55.2	3	WT10	Elevated	before	WildType	WT	WT before	WT elevated	WT.Elevated.Before	Elevated.Before
45	WT11.Ambient.after	108.901	15.1111	166.2	3	WT11	Ambient	after	WildType	WT	WT after	WT ambient	WT.Ambient.After	Ambient.After
47	WT11.Elevated.after	100.418	20.4618	263	3	WT11	Elevated	after	WildType	WT	WT after	WT elevated	WT.Elevated.After	Elevated.After
46	WT11.Ambient.before	107.416	19.2072	324.2	3	WT11	Ambient	before	WildType	WT	WT before	WT ambient	WT.Ambient.Before	Ambient.Before
48	WT11.Elevated.before	122.992	16.2228	61	3	WT11	Elevated	before	WildType	WT	WT before	WT elevated	WT.Elevated.Before	Elevated.Before
49	WT12.Ambient.after	100.995	10.5906	172	3	WT12	Ambient	after	WildType	WT	WT after	WT ambient	WT.Ambient.After	Ambient.After
51	WT12.Elevated.after	109.586	19.1102	268.2	3	WT12	Elevated	after	WildType	WT	WT after	WT elevated	WT.Elevated.After	Elevated.After
50	WT12.Ambient.before	113.383	17.2166	330	3	WT12	Ambient	before	WildType	WT	WT before	WT ambient	WT.Ambient.Before	Ambient.Before
52	WT12.Elevated.before	128.657	25.8041	66.2	3	WT12	Elevated	before	WildType	WT	WT before	WT elevated	WT.Elevated.Before	Elevated.Before
53	WT13.Ambient.after	102.227	17.9213	177.2	3	WT13	Ambient	after	WildType	WT	WT after	WT ambient	WT.Ambient.After	Ambient.After
55	WT13.Elevated.after	96.0489	17.5215	274	3	WT13	Elevated	after	WildType	WT	WT after	WT elevated	WT.Elevated.After	Elevated.After
54	WT13.Ambient.before	110.784	25.5272	335.2	3	WT13	Ambient	before	WildType	WT	WT before	WT ambient	WT.Ambient.Before	Ambient.Before
56	WT13.Elevated.before	117.277	22.8994	72	3	WT13	Elevated	before	WildType	WT	WT before	WT elevated	WT.Elevated.Before	Elevated.Before
57	WT14.Ambient.after	103.979	16.6857	183	3	WT14	Ambient	after	WildType	WT	WT after	WT ambient	WT.Ambient.After	Ambient.After
59	WT14.Elevated.after	104.672	13.7066	279.2	3	WT14	Elevated	after	WildType	WT	WT after	WT elevated	WT.Elevated.After	Elevated.After
58	WT14.Ambient.before	117.645	12.9938	341	3	WT14	Ambient	before	WildType	WT	WT before	WT ambient	WT.Ambient.Before	Ambient.Before
60	WT14.Elevated.before	124.13	13.746	77.2	3	WT14	Elevated	before	WildType	WT	WT before	WT elevated	WT.Elevated.Before	Elevated.Before
61	WT15.Ambient.after	101.501	16.9616	188.2	3	WT15	Ambient	after	WildType	WT	WT after	WT ambient	WT.Ambient.After	Ambient.After
63	WT15.Elevated.after	97.5875	14.1426	285	3	WT15	Elevated	after	WildType	WT	WT after	WT elevated	WT.Elevated.After	Elevated.After
62	WT15.Ambient.before	114.377	17.0205	346.2	3	WT15	Ambient	before	WildType	WT	WT before	WT ambient	WT.Ambient.Before	Ambient.Before
64	WT15.Elevated.before	120.612	14.5137	83	3	WT15	Elevated	before	WildType	WT	WT before	WT elevated	WT.Elevated.Before	Elevated.Before
65	WT16.Ambient.after	110.194	20.2595	194	3	WT16	Ambient	after	WildType	WT	WT after	WT ambient	WT.Ambient.After	Ambient.After
67	WT16.Elevated.after	105.301	12.6921	290.2	3	WT16	Elevated	after	WildType	WT	WT after	WT elevated	WT.Elevated.After	Elevated.After
66	WT16.Ambient.before	120.07	22.7398	351.5	2.5	WT16	Ambient	before	WildType	WT	WT before	WT ambient	WT.Ambient.Before	Ambient.Before
68	WT16.Elevated.before	113.128	16.3835	88.2	3	WT16	Elevated	before	WildType	WT	WT before	WT elevated	WT.Elevated.Before	Elevated.Before
69	WT17.Ambient.after	106.494	17.2454	199.2	3	WT17	Ambient	after	WildType	WT	WT after	WT ambient	WT.Ambient.After	Ambient.After
71	WT17.Elevated.after	107.323	9.9364	296	3	WT17	Elevated	after	WildType	WT	WT after	WT elevated	WT.Elevated.After	Elevated.After
70	WT17.Ambient.before	114.576	13.9778	356.2	3	WT17	Ambient	before	WildType	WT	WT before	WT ambient	WT.Ambient.Before	Ambient.Before
72	WT17.Elevated.before	134.486	22.206	94	3	WT17	Elevated	before	WildType	WT	WT before	WT elevated	WT.Elevated.Before	Elevated.Before
73	WT18.Ambient.after	111.194	18.2685	205	3	WT18	Ambient	after	WildType	WT	WT after	WT ambient	WT.Ambient.After	Ambient.After
75	WT18.Elevated.after	103.194	14.3878	301.2	3	WT18	Elevated	after	WildType	WT	WT after	WT elevated	WT.Elevated.After	Elevated.After
74	WT18.Ambient.before	113.07	16.459	362	3	WT18	Ambient	before	WildType	WT	WT before	WT ambient	WT.Ambient.Before	Ambient.Before
76	WT18.Elevated.before	107.333	14.5147	99.2	3	WT18	Elevated	before	WildType	WT	WT before	WT elevated	WT.Elevated.Before	Elevated.Before

## Sheet: ContaminantsTable
CONTAMINANTS TABLE			Colour code for taxa that was remove (calculations in column NH to NN)
			Colour code for taxa that was kept in the data
	Relative abundance in sample…
ASV ID (listed are all ASVs present in blanks)	Blank1	Blank2	M1	M10	M100	M101	M102	M103	M104	M105	M106	M107	M108	M109	M11	M110	M111	M112	M113	M114	M115	M116	M117	M118	M119	M12	M120	M121	M122	M123	M124	M125	M126	M127	M128	M129	M13	M130	M131	M132	M133	M134	M135	M136	M137	M138	M139	M14	M140
bef1168257d4c3a8852faf149ab41337	0.597403	0	0	0	0	0	0	0	0	0	0	0	0	0	0	0	0	0	0	0	0	0	0	0	0	0	0	0	0	0	0	0	0	0	0	0	0	0	0	0	0	0	0	0	0	0	0	0	0
df683c9c7758203a0867a3109ab54097	0.0405844	0	0	0	0	0	0	0	0	0	0	0	0	0	0	0	0	0	0	0	0	0	0	0	0	0	0	0	0	0	0	0	0	0	0	0	0	0	0	0	0	0	0	0	0	0	0	0	0
4098046809096a16b10b23c9614d2db4	0.100649	0	0	0	0	0	0	0	0	0	0	0	0	0	0	0	0	0	0	0	0	0	0	0	0	0	0	0	0	0	0	0	0	0	0	0	0	0	0	0	0	0	0	0	0	0	0	0	0
11e86a2321423aa8ab1507219e5dfa7b	0.0300325	0.000738552	0	0	0	0	0	0	0	0	0	0	0	0	0	0	0	0	0	0	0	0	0	0	0	0	0	0	0	0	0	0	0	0	0	0	0	0	0	0	0	0	0	0	0	0	0	0	0
1984c61c1eef5052f94a4ab69861ff01	0.181818	0.00683161	0	0	0	0	0	0	0	0	0	0	0	0	0	0.000195829	0	0	0	0	0	0	0	0.000315358	0	0	0	0	0	0	0	0	0	0	0	0	0	0	0	0	0.00022627	0	0.00012089	0	0	0	0	0	0
7880fa1f62e6ea6e76f2715a469f43ba	0.025974	0	0	0	0	0	0	0	0	0	0	0	0	0	0	0	0	0	0	0	0	0	0	0	0	0	0	0	0	0	0	0	0	0	0	0	0	0	0	0	0	0	0	0	0	0	0	0	0
2f26574604ac929004ba032a195a8ac2	0	0.00886263	0.00154907	0	0	0	0	0	0	0	0	0.00183045	0	0.000239827	0	0	0	0	0.00107347	0	0	0	0.000924214	0	0	0	0	0	0	0	0	0.00603852	0	0	0	0.000838135	0	0	0	0	0	0	0	0	0	0	0	0	0
c7ecf960ce6b5cf13a55160c4158e3a1	0	0.000553914	0	0	0	0	0	0	0	0	0	0	0	0	0	0.000195829	0	0	0	0	0	0	0	0	0	0	0	0	0	0	0	0	0	0	0	0	0	0	0	0	0	0	0	0	0	0	0.000223998	0	0
233f6c46c0a8d4b6bc76d92bac5018b4	0	0.00443131	0.00046472	0	0	0	0	0	0	0	0	0.000228807	0	0.000239827	0	0	0	0	0.00023855	0	0	0	0.000231054	0	0	0	0	0	0	0	0	0	0.00025974	0	0	0	0	0	0	0.000619524	0.00158389	0	0	0	0	0	0	0	0
a231a2d7b5762dc39583d37e605b3f6a	0	0.000369276	0.00023236	0	0	0	0	0	0	0	0	0	0	0	0	0	0	0	0	0.000279434	0	0	0	0	0	0	0	0	0	0	0	0	0	0	0	0	0	0.000146402	0	0	0	0	0	0	0	0	0	0	0
68a643eed6cab3f919613505d7d0f99d	0	0.000738552	0.000619627	0	0	0	0	0	0	0	0	0.000800824	0	0	0	0	0	0	0	0	0	0	0.000693161	0	0	0	0	0	0	0	0.00120792	0.00135346	0	0	0	0	0	0	0.000282486	0	0	0	0	0	0	0	0	0	0
c9b7375784a459212fb31444b7401c22	0	0.00498523	0.00108435	0	0	0	0	0.000446628	0	0.0030261	0	0.000800824	0.00431452	0.00327764	0	0.000587487	0.00019742	0.000157816	0.00107347	0	0.00326692	0	0.000462107	0	0	0	0.0030672	0	0	0	0	0	0	0	0	0	0	0	0	0	0	0	0.00314313	0	0.0035332	0	0	0	0
41a0864e669378c2a8c418c3d4665c7d	0	0.0024003	0	0	0	0	0	0	0	0.00214349	0	0	0	0.000479655	0	0	0	0	0	0	0	0.000168124	0	0	0.000865707	0	0	0	0	0	0.000241585	0	0	0	0.00436983	0	0	0	0	0	0	0	0	0	0.000207835	0.00195695	0	0	0
06b5e1454ef185b5bc7f4ca47bd992b2	0	0.000184638	0	0	0	0	0	0	0	0	0	0.000457614	0	0	0	0	0	0	0	9.31446e-05	5.35561e-05	0	0.00034658	0	0	0	0	0	0	0	0	0	0.00017316	0	0	0	0	0	0	0	0	0	0.00012089	0	0	0	0	0	0
add36f351a8ccd93f646773da3aaebd5	0	0.0129247	0.00712571	0	0	0	0.0022686	0	0.000574845	0	0.00285056	0.00697861	0	0	0	0.0020562	0	0	0.00727576	0	0	0	0.00727819	0.000788395	0	0	0	0.0136456	0	0.00118821	0	0.0016658	0	0.000398764	0.0169043	0	0	0	0.000376648	0	0	0	0	0	0	0	0	0	0
50e87b427fbb4efb0166c496f54293ea	0	0.0136632	0.00952676	0.000921659	0.00116077	0.00454444	0.00196612	0.00238202	0.000574845	0	0.00197347	0.0121268	0.00176103	0.00111919	0	0	0.00243485	0.00639154	0.00811069	0.000745156	0.00551628	0.000504371	0.0123614	0.000630716	0.0040039	0.0021173	0.00185891	0.00168464	0	0.00249525	0.00845547	0.00635086	0.000692641	0.00099691	0.000689972	0.00240964	0.0119607	0.000219603	0.00169492	0	0	0	0.00193424	0	0.00135093	0	0.000746659	0	0.00116725
fa0ada565de08155b5ef1f1d3c0b6753	0	0.00276957	0.000619627	0	0	0	0.00181488	0	0	0.000252175	0.00219274	0.000572017	0	0	0	0.000489572	0	0	0.00023855	0	0	0	0.000924214	0	0	0	0	0.00303235	0	0	0	0.000624675	0	0	0.000574977	0.000314301	0	0	0	0	0	0	0	0	0.000311753	0.000195695	0	0	0
d2603537da3f30686b576ed40c77dea5	0	0.0038774	0	0	0	0	0.0030248	0	0	0	0.00350839	0	0	0	0	0.000293743	0	0	0	0	5.35561e-05	0	0	0	0	0	0	0	0	0	0.0115961	0.00135346	0	0	0.000459982	0.000209534	0.00584744	0	0.00338983	0	0	0	0	0	0	0	0	0	0
3dbab6fb4a538cd9806907048ce57f2c	0	0.0180945	0.00751297	0	0.00804245	0	0.00952813	0	0.040814	0	0	0.00709301	0	0	0	0.00293743	0	0	0.00405534	0	0.00101757	0	0.00739372	0	0.00757494	0.0100572	0	0	0	0.0182985	0.0132872	0.00947423	0	0	0.00137994	0	0	0	0.0122411	0	0	0	0	0	0	0	0	0	0
e112b1eb495e0a736adb0bd97a6d40ca	0	0.0110783	0.0292774	0	0	0	0.00030248	0	0.000574845	0	0	0.0306601	0	0	0	0	0	0	0.0298187	0	0	0	0.0271488	0	0.00032464	0	0.000371782	0	0	0.02923	0	0.024987	0	0	0.000919963	0	0	0	0	0	0	0	0	0	0	0	0	0	0
f4b66f71f79d3d0ff34a3d9cb57223c6	0	0.000923191	0	0	0.000165824	0	0.00015124	0	0	0	0.000438548	0.000228807	0	0	0.00026325	0	0	0	0	0	0	0	0.000115527	0	0	0	0	0.00101078	0	0	0.000724754	0	0	0	0.00103496	0	0	0.000439207	0.000188324	0	0	0.000176134	0	0.000701543	0	0.000195695	0.000373329	0	0
587b8d1cfb8f222bce211a94e0f6b4ea	0	0.00849335	0.00557664	0	0.00198988	0.000223497	0	0	0	0.0113479	0	0.00514815	0	0	0	0	0	0	0.00703721	0	0	0	0.00566081	0.00536108	0	0.00148211	0	0	0.0115975	0.00499049	0	0.000208225	0.0132468	0.0150533	0	0.00419068	0	0	0	0.00380565	0.00169702	0	0.0105174	0	0.00976826	0.00577299	0	0	0
52a861498f6e7c09ea26b8fcf39a24ee	0	0.00129247	0.00154907	0	0	0.000372495	0.00166364	0	0.000574845	0.000252175	0.000877097	0.00228807	0	0	0	0.000587487	0	0	0.0014313	0	0	0	0.0030037	0	0	0	0	0.000673854	0	0.000712928	0	0.000520562	0	0	0.00126495	0.000209534	0	0	0.000376648	0.00026551	0.00067881	0	0	0	0.000207835	0.000782779	0	0	0
8131284d353c546e95b65b9e8fd626b0	0.00162338	0.0232644	0.0211448	0.0304147	0	0	0.0145191	0	0	0	0.0229142	0.0187622	0.0456987	0	0	0	0	0	0.0157443	0.0132265	0.0185304	0	0.0174445	0	0.0104967	0.00137624	0.0447068	0.00943396	0	0.00831749	0.0290707	0.01114	0	0.00588177	0.0334637	0	0	0	0	0	0	0	0.00544004	0	0	0	0	0	0
a461aa9654c4914899df4e79e93fdec1	0	0.0105244	0.00224615	0.00481311	0.000165824	0.00260746	0	0.00245645	0.00126466	0.00378263	0	0.00274568	0.00413842	0.00607563	0.000614251	0.000783315	0.000855488	0.00213051	0.00357824	0.00717213	0.00224936	0.00874243	0.00161738	0.00141911	0.000973921	0	0.00288131	0.00657008	0.0102091	0.000831749	0.00281849	0.00135346	0.000865801	0.00099691	0	0.00115244	0.0036325	0.00226923	0	0.00469068	0.00271524	0.00369881	0.000967118	0.00220485	0.00259794	0.0053816	0.000447995	0.000494595	0.0108388
2fd2f3d4c87c711a37f9c415e8a9c5ae	0	0.00184638	0	0.00491551	0	0.000223497	0	0.000521066	0	0	0	0	0	0.0026381	0.0001755	0.000391658	0.000723875	0.00157816	0	0.000652012	0.00578406	0.000420309	0	0	0	0	0	0	0	0	0.000805283	0	0.000952381	0	0	0	0	0.00168362	0.000188324	0.00026551	0.000339405	0	0	0.00140309	0	0	0.000597327	0.000494595	0.00116725
7ebfed33fea995543992c368e5c97581	0.00243506	0.0524372	0.0395787	0	0.0130172	0	0.0030248	0.0131011	0.0206944	0.00516959	0.000986734	0.0370667	0.0389187	0.172116	0.00043875	0.0585528	0	0.17628	0.0318464	0	0	0.0999496	0.0404344	0.0100915	0.0179634	0.0163032	0.0413607	0.000505391	0	0.0150903	0	0.0173868	0	0.00937095	0.00356486	0.0173913	0.000177195	0.0155186	0.0374765	0.000708027	0.00101821	0.000176134	0.0167432	0	0.0099761	0.00313112	0.00582394	0.00805483	0.107887
d1c91c063173b3d53df0957d1fb39d71	0	0.00276957	0.00255596	0.000409626	0.00339939	0	0.00181488	0	0.000689814	0	0.000219274	0.0035465	0.00140882	0	0	0.000391658	0	0	0.00441317	0	0.000160668	0	0.00184843	0.00189215	0.00173141	0.00359941	0.0020448	0.0018531	0	0.00285171	0.00104687	0.0008329	0	0.00448609	0.00149494	0.000104767	0	0	0.000376648	0	0	0	0.00308269	0	0.000623506	0.000391389	0.00313597	0	0
57bcd87cc81b962012eed4c67f78e5d5	0	0.019387	0.0123925	0.0200717	0.0182406	0	0.0122505	0.0058806	0	0.0196697	0.0168841	0.0123556	0.000352206	0.00399712	0	0	0.000658068	0.00268287	0.0168177	9.31446e-05	0.0187982	0.00184936	0.0142098	0.012299	0.00183963	0.0186322	9.29454e-05	0.0154987	0	0.021269	0.0195684	0.0132223	0	0.013558	0.0156394	0.0106862	0	0.00424566	0	0	0	0	0.0094294	0.000801764	0.0099761	0.0231898	0.000298663	0	0.00308488
11c85c81bbf92551edab8ebebd5393e9	0	0.00646233	0	0.00901178	0	0.000148998	0	0.000893256	0	0.0147522	0.00701677	0	0.000264154	0	0.000526501	0	0	0.000631263	0	0	0.0103363	0.000168124	0	0.00504573	0.00064928	0	0.000743564	0.00572776	0.000245018	0	0.00475117	0	0.000519481	0	0	0.013934	0.000442988	0.00190323	0	0	0.00045254	0.000440335	0	0.000400882	0.0119505	0.0190802	0.000298663	0.000353282	0.0003335
f0239ba674bd407e955efb1813658fd8	0	0.161558	0.116877	0.0417819	0.147251	0.00350145	0.156231	0.00789043	0.0920901	0.0493002	0.152176	0.134424	0.073699	0.0272604	0.00930151	0.0555175	0.00414583	0.00860096	0.0864742	0.0310171	0.0411847	0.0183255	0.13921	0.0181331	0.166973	0.132543	0.0542801	0.130896	0.0397746	0.119297	0.0204542	0.120562	0.0451948	0.0251221	0.0579577	0.146359	0.0155932	0.0420174	0.167985	0.0438092	0.0169702	0.0139146	0.0589942	0.0210463	0.144965	0.0964775	0.0058986	0.0027556	0.026013
6c6606b5d55e41bb31f6cf665696c766	0	0.00590842	0.00681589	0.00716846	0.00397977	0.000595992	0.00166364	0.00074438	0	0.000756525	0.00186383	0.00514815	0.00431452	0.000239827	0	0	0.00019742	7.89079e-05	0.00679866	0.000372578	0.00433805	0.00252186	0.00485213	0.00126143	0.00627638	0.00222316	0.00520494	0.000673854	0.000735054	0.0175856	0.00467064	0.0121812	0	0.00159506	0	0.00209534	0.00150616	0.000439207	0	0.00371714	0.00090508	0.00572435	0.00205513	0.000200441	0.000727424	0.000587084	0.000671993	0	0.00350175
5ff4e59898d66dd4864478a50556e451	0	0.00701625	0.00092944	0.00215054	0.00157533	0.00469344	0	0.00409409	0.00252932	0.00428698	0.00570113	0.00114403	0.000352206	0.00479655	0.00324675	0.00577695	0.00572519	0.00512901	0.000596374	0.00214232	0.00283847	0.00252186	0.00150185	0	0.000865707	0.0021173	0.000557673	0.00589623	0.00196014	0.00154468	0.00289902	0.00270692	0.00155844	0.00358887	0	0.00534311	0.00310091	0.00219603	0.00564972	0.00274361	0.00113135	0.00273007	0.00163201	0.00420926	0.00218227	0.00391389	0.00216531	0.00579382	0.00325163
163c85a36817118e76c975b0424e5e94	0	0.00221566	0.00147161	0.0015361	0.000165824	0.00074499	0	0.00037219	0	0.00327828	0.00142528	0.00148724	0.00123272	0.00135902	0.000789751	0.000195829	0.00105291	0.000631263	0.00119275	0.00158346	0.00144602	0.000756557	0.00103974	0.000946074	0.00119035	0	0.000743564	0	0.000490036	0.000831749	0.000724754	0.000312337	0.000865801	0.000398764	0.000344986	0.00240964	0.000531585	0.000439207	0.000376648	0.000973537	0.00181016	0.000352268	0.000362669	0.000501102	0.000415671	0.00234834	0.000223998	0.000211969	0.00050025
1b7b2165073e81f87db0c149886af2c6	0	0.00960118	0.00627372	0	0.0020728	0	0.00317604	0	0	0.0524524	0.00131565	0.00400412	0.00281765	0	0	0	0.000855488	0.000473447	0.0146708	0.0060544	0.000267781	0	0.00635397	0	0.00216427	0.00232903	0.00260247	0.00438005	0.00253185	0.00297053	0	0.00281104	0.0155844	0	0	0.00722892	0	0	0	0	0	0	0.000664894	0	0.0502962	0.00156556	0.000597327	0.0016251	0
13cb7933c03a49196139ad64d63ceb06	0	0.0792097	0.131438	0	0.00746207	0.0159428	0.243043	0.000446628	0.00126466	0.0163914	0.0047144	0.125157	0.00132077	0.000239827	0.0001755	0.000195829	0.00019742	0	0.127266	0	0	0.000168124	0.118646	0.000788395	0.000865707	0.00836333	0.000929454	0.00909704	0.000245018	0.196412	0.000161057	0.212285	0	0.0369853	0.165938	0.0677842	0.0116063	0.000219603	0.00094162	0.000708027	0.00158389	0.000176134	0.00513781	0.000200441	0.0196404	0.0670254	0	0.000141313	0
2322789c09137ff7cddd240c82d6617c	0	0.0110783	0.00952676	0.000204813	0	0.000148998	0	0.0015632	0	0.00580003	0.000219274	0.00915227	0.010214	0.0153489	0	0.00479781	0.00348776	0.00142034	0.00512882	0.0160209	0.00942588	0	0.00670055	0.00930306	0	0	0.00966633	0.0330189	0	0	0	0	0.0143723	0.0153524	0.0133395	0	0	0.0468487	0	0	0.0273787	0	0.0147485	0.0196432	0.00810558	0	0.00395729	0	0
efeeaf66b9a004b23a2df59cc6475b1e	0.00162338	0.064808	0.0539075	0.140502	0.056463	0.00595992	0.0246521	0.057615	0.0216142	0.101627	0.0385923	0.059261	0.0141763	0.000159885	0.00886276	0.0773524	0	0	0.0449666	0.000186289	0.132016	0	0.0497921	0.107695	0.0194784	0.0303832	0.0145924	0.0562668	0.000163345	0.0260219	0.0407473	0.0294638	0.00025974	0.0646994	0.0733671	0.0408591	0.00283512	0.0284752	0.0163842	0.011771	0.0106347	0.00281814	0.0518013	0	0.0917593	0.031409	0	0	0.000250125
dfe02187aa7832d02e723ab6593a1cbd	0	0.00406204	0.00154907	0	0.00737916	0.00193697	0	0.00640167	0	0	0.000438548	0.00308889	0	0.00519626	0.000965251	0	0.00250066	0.00386649	0.00345897	0.00465723	0	0.0017653	0.00184843	0.00189215	0	0.00529325	0	0.000842318	0.00171513	0.00142586	0	0.00208225	0.00025974	0.0021932	0	0	0.00912554	0.00387966	0	0.00159306	0.000791945	0.00343461	0.00114845	0.00290639	0	0	0.00119465	0.00346216	0.0016675
72b4187d77d5f0a0a51c5c7711bd9be2	0	0.00129247	0.00100689	0.00225294	0	0	0	0.00223314	0.000919752	0.0010087	0.000548186	0.000572017	0.00519503	0.000239827	0.000351	0.00186037	0.000460648	0.000946895	0.00202767	0.000652012	0.00198158	0.000756557	0	0.00252286	0.00032464	0	0.00353193	0.000673854	0	0.000475285	0.00048317	0	0.00207792	0	0	0.000523834	0.000265793	0.00109802	0.00047081	0.00026551	0.00045254	0	0.000906673	0.00450992	0.000519588	0.000195695	0.000223998	0	0.00050025
6dfb957cb9d9f0736ceb5b04dda0a316	0.00162338	0.0764402	0.0867477	0.0875576	0.0955974	0.000223497	0.0735027	0	0.0538055	0	0.0373863	0.0867178	0.0545038	0	0.00289575	0.078919	0.000263227	0	0.0760973	0.000186289	0.136997	0.000252186	0.0904575	0.0728477	0.0832161	0.0757993	0.0552096	0.0168464	0.086818	0.0998099	0.0909969	0.0394586	0.130043	0.0306051	0.0408234	0.000314301	0.0109861	0	0.0489642	0.00053102	0.00022627	0.0237781	0.0662476	0.0837843	0.000311753	0.000195695	0.000149332	0.000141313	0
f5ba0f1e87d281f02e744f545baf4c38	0.00649351	0.075517	0.0808613	0.0446493	0.00945195	0.139686	0.0644283	0.000669942	0.0351805	0.00693481	0.0640281	0.0758494	0.0364533	0.0191062	0.333626	0.0195829	0.11049	0.0212262	0.0534351	0.0344635	0.0533419	0.0564896	0.0828327	0.0309051	0.0874364	0.00921025	0.0383865	0.0502022	0.013476	0.0777091	0.134885	0.198542	0.0187879	0.0227295	0.0209292	0.0286014	0.10295	0.000366005	0.0405838	0.0717763	0.022627	0.12664	0.0119681	0.0201443	0.0082095	0.00694716	0.0554021	0.0820321	0.0443555
1ac5b8d681aef2a2e7246d3b86ad3d8b	0.00162338	0.0888109	0.069708	0.0987199	0.0632618	0.076734	0.0406836	0.0492035	0.0573695	0.00655655	0.0530644	0.0697861	0.132517	0.0642737	0.0698491	0.096054	0.0257963	0.0295905	0.0415076	0.103484	0.0533955	0.0717888	0.0792514	0.204983	0.0393897	0.0639424	0.144065	0.034872	0.0294022	0.0234078	0.0700596	0.0487246	0.191688	0.0746685	0.0948712	0.0189628	0.0404005	0.0497035	0.0879473	0.0612444	0.103745	0.0428005	0.0504715	0.0815795	0.0512314	0.00616438	0.032181	0.0303116	0.0392696
4a6626c191f1e73a77d26912889dcc9a	0	0.0339734	0.0279607	0.00450589	0.0365641	0.00864188	0.00453721	0.0611136	0.0182801	0.0122305	0.00164456	0.0421004	0.0458748	0.0633144	0.0187785	0.0411241	0.0186891	0.0254873	0.0610687	0.00754471	0.0106041	0.0226967	0.0299214	0.00693787	0.0333297	0.043087	0.0400595	0.00151617	0.00906566	0.0500238	0.0244001	0.0161374	0.0358442	0.031303	0.0146044	0.0180199	0.00894835	0.0326477	0.0373823	0.0237189	0.0245503	0.0479084	0.0928433	0.0205452	0.0425023	0.00264188	0.0028373	0.0055112	0.0324329
cd39cea3206088b1719a3f20b7862962	0	0.0177253	0.0243203	0.0105479	0	0.0321836	0.0124017	0.0126545	0.00195447	0.0184088	0.00537222	0.0211646	0.000176103	0.0026381	0.00877501	0.00195829	0.0107265	0.000867987	0.0393607	0.010339	0.00224936	0	0.0198706	0.00268054	0.000757494	0	0	0.0540768	0.00661549	0.00677281	0.0233532	0.0173868	0.0191342	0.0129598	0.0700322	0.0130959	0.0426154	0.0152258	0.00404896	0.00398265	0.029302	0.000264201	0.00012089	0.00851874	0.0099761	0.0179061	0.0179945	0.0301703	0
a56a87f15f90af3078dcc33ea156959a	0	0.00276957	0.0127798	0.0105479	0	0	0	0	0.0100023	0.00151305	0.00197347	0.00949548	0	0	0.000702001	0.00499364	0	0	0.0152672	0.000186289	0.00739075	0	0.010744	0.00141911	0	0	0.000185891	0.00438005	0	0.0135456	0.00595909	0.00614263	0	0	0.000689972	0.000733368	0.000177195	0	0.00386064	0	0	0.000264201	0.000483559	0	0	0.00205479	0.000149332	0	0
1d43815813ca2ee09a1c4789300f3408	0	0.00572378	0.00518937	0.0326677	0.0114418	0.00581092	0.00166364	0.000595504	0.00218441	0.00189131	0.000328911	0.00457614	0.0383024	0	0.0012285	0	0.000921295	0	0.013001	0.000931446	0.0101221	0	0.00415896	0.0152949	0.008116	0.00931611	0.034111	0.00134771	0.000163345	0.0022576	0.00177162	0.00145757	0.0012987	0.00388795	0.0109246	0.000104767	0.000797378	0.00234243	9.4162e-05	0.00592973	0.00610929	0.00281814	0.0094294	0.00430948	0	0.000195695	0.00216531	0.000494595	0
92d6ffe25278cf4129bc66bfa1d6579b	0	0.00221566	0.00356285	0.000716846	0.00257027	0.00469344	0.00241984	0.00193539	0.00103472	0.00151305	0.00285056	0.00160165	0	0.00063954	0.00728326	0.00303535	0.00493551	0.00220942	0.0014313	0.000931446	0.00101757	0.000924681	0.00381238	0.00283822	0.000216427	0.00222316	0.000371782	0.00168464	0.00253185	0.000475285	0.00217426	0.00187402	0.000865801	0.00169475	0.00149494	0.00513358	0.00469567	0.00131762	0.0027307	0.00194707	0.00158389	0.00149714	0.00241779	0.000501102	0.00218227	0.000195695	0.000447995	0.00671236	0.000583625
273a94b43baaa36f6d355ffa9e801a1b	0	0.00332349	0.00185888	0.00122888	0.000331647	0.00275646	0.00287356	0.00387078	0.00114969	0.00491741	0.000548186	0.00411852	0.00184908	0.00375729	0.00412425	0.00107706	0.00829166	0.00520792	0.00298187	0.0106185	0.0021958	0.00748151	0.00150185	0.000946074	0.00313819	0.00021173	0.00288131	0	0.00318523	0.000712928	0.00225479	0.00124935	0.00199134	0.000897219	0.00287489	0.00481928	0.00221494	0.00622209	0.000753296	0.00354014	0.00475167	0.00334654	0.00145068	0.00751654	0.00166268	0.00440313	0.00365863	0.00120116	0.0056695
4d97ae41f36489b5291eaa967d28fa89	0	0.00406204	0.00549919	0.0015361	0	0	0.0140653	0.000223314	0.0109221	0.00050435	0.00570113	0.00514815	0.00237739	0.00151891	0.0012285	0.00127289	0.00210582	0.000236724	0.00787214	0.0016766	0.000803342	0.00403497	0.0047366	0.00268054	0.00302998	0	0.00353193	0.0037062	0.0212349	0.0261407	0.00781124	0.008329	0	0.000897219	0.000919963	0.00104767	0.000177195	0.000366005	0.00207156	0.00026551	0.000339405	0.000352268	0.000544004	0.000300661	0.00114309	0.000293542	0	0	0.00325163
903741e7367a100af315428ccf5e4525	0	0.0186484	0.0221517	0.00133129	0.00961778	7.4499e-05	0.00166364	0.00662498	0.0466774	0.122809	0.111282	0.0175037	0	0.00127908	0	0.0270244	0.000658068	0.00433994	0.0256441	0	0.00069623	0.010844	0.0206793	0	0	0.0120686	0	0.0335243	0.00351192	0.0235266	0.0111934	0.00957834	0	0.0291098	0.0108096	0.0724987	0.0252503	0.00614889	0.00546139	0	0	0	0.0100943	0	0.113582	0.081409	0.00731726	0.0216209	0.0162581
b7b1a6649f8711abdfd962cec6321396	0	0.000369276	0.000154907	0.000716846	0	0	0	0.000223314	0.000459876	0.00290001	0	0.000457614	0.00105662	0.000799424	0	0	0.000789681	0.000946895	0.0014313	0.000372578	0	0.000672495	0.000808688	0.00110375	0.000432854	0	0.00139418	0.000842318	0.000653381	0.000712928	0.000161057	0	0.00147186	0.000199382	0	0	0.000265793	0.000439207	0.000188324	0.00026551	0.00045254	8.80669e-05	0.00012089	0.00170375	0.000207835	0.000195695	0.00164265	0	0.00050025
8f9d2a619b60c9e7bf2599c58f59b6c2	0	0.0258493	0.0327628	0.0487455	0.0655004	0	0.0452208	0.0378145	0.0190848	0.0837221	0.0415525	0.0279144	0.0312583	0.000399712	0.0668656	0.0120435	0.000526454	0.000157816	0.0314885	0	0.043434	0	0.0351201	0.0531378	0.0736933	0.0664832	0.0320662	0.0262803	0	0.0318441	0.022709	0.0170744	0	0.15163	0.0548528	0.0899948	0.0203774	0.0424566	0.0149718	0	0.000565675	0.0711581	0.123731	0	0.0764834	0.0824853	0.0570447	0.0491769	0.00016675
db710575c907df4ced02a3465fa38028	0	0.00166174	0.00170397	0.00634921	0.00232153	0.00148998	0.00211736	0.00186095	0.00344907	0.00353045	0.00153492	0.00114403	0.00211323	0.00575586	0.000965251	0.00283952	0	0.00268287	0.00322042	0	0.00241003	0.00563215	0.0017329	0.0067802	0.00281355	0.00201143	0.000929454	0.00320081	0.00498203	0.00190114	0.00346272	0.000312337	0.00320346	0.00209351	0.00540478	0.000733368	0.00265793	0.00248884	0.00207156	0.00354014	0.00407286	0.00308234	0.00193424	0.00541191	0.000831342	0.00107632	0.00515195	0.000706564	0.00508588
afe51b0a8e13fc134a074d84a9457cc1	0	0.000184638	0	0.00460829	0	0	0	0	0	0	0	0	0	0	0	0	0	0	0	0	0.0074443	0	0	0	0	0	0	0	0	0	0.00636173	0	0	0	0	0	0	0	0	0	0	0	0	0	0	0	0	0	0
23eb90e26dd5b7fee99a37f2846a6cfd	0	0.00110783	0.00611881	0.000512033	0	0	0.00120992	0	0	0	0.0187479	0.00537696	0.000352206	0	0.0153563	0.00127289	0	0	0	0	0.00498072	0	0.00589187	0	0.00108213	0	0.000743564	0	0	0.000237643	0.000322113	0.0130141	0	0	0	0.00272394	0.0035439	0	0.000659134	0	0	0	0	0	0	0	0	0	0
49e982bd0d85badf29cb2d91e6a84a74	0	0.00572378	0.00728061	0.0349206	0.0110273	0.000223497	0	0	0.00724304	0	0.0038373	0.00514815	0.00695606	0.0786634	0	0.00372075	0.00625165	0.0778032	0.00978053	0.00894188	0.0423093	0.0613652	0.00335028	0.0312204	0.00898171	0.00952784	0.00566967	0.00488544	0.0249102	0.00748574	0.0150588	0.00176991	0.017316	0.0117635	0	0	0.00248073	0	0.00310734	0.00132755	0.000339405	0	0.0267771	0.0290639	0	0	0.00731726	0.00204904	0.054694
f6bc59d8a8ae44decc2d06f9b29ca408	0	0.0062777	0.0115405	0.00675883	0	0.0205617	0.0131579	0.0177907	0	0.0170218	0.0298213	0.00949548	0.00123272	0	0.004212	0	0.0229008	0	0.0110926	0.0173249	0.00455227	0	0.0102819	0	0.0159074	0	9.29454e-05	0.0171833	0.0200915	0.0188926	0.00869705	0.0200937	0.00813853	0	0.0075897	0.0160293	0.0105431	0.0286216	0	0.0353129	0.0352981	0	0	0.0310684	0.00852125	0.0141879	0.0111252	0.0110224	0
3c2ae8043f8dfc767653c8c306688e74	0	0.0175406	0.013322	0	0.000331647	0.0496163	0.0400786	0.0299985	0.151644	0.0080696	0.000219274	0.014186	0.131461	0.011112	0.00254475	0.0804857	0.0492235	0.057445	0.0344704	0.0371647	0	0.0331204	0.0137477	0	0.114273	0.00021173	0.141928	0.00303235	0.00522705	0.0243584	0	0.016658	0.00233766	0	0.0175943	0.0171818	0.155489	0.0232047	0.13936	0.0196478	0.00543048	0.0204315	0.00012089	0.0165364	0.00135093	0.0372798	0.0193385	0.108387	0.024679
15c4a0750d830620aefa52b7c205477b	0.00324675	0	0.00092944	0.00440348	0.0330818	0.00111748	0	0.000521066	0.00218441	0	0.00328911	0.00125844	0.000264154	0.0225438	0.00903826	0.00421032	0	0.0218575	0.00023855	0	0.00840831	0.0261432	0.000693161	0.0263324	0	0.0378996	0	0.000673854	0.00857563	0	0.000805283	0.000624675	0.0269264	0.0479514	0	0.000104767	0.00505006	0.00175683	0.0105461	0.00106204	0.00192329	0.0213122	0.0327007	0	0.000207835	0.000587084	0.000821325	0	0.0310155
65239eaff8136af17a20f1c387caa551	0	0.015325	0	0.0719918	0.0447724	0.000223497	0.003781	0.13384	0.0636928	0	0.0324526	0	0.0895483	0.0247822	0.0646718	0.05493	0.0886417	0.0349562	0	0.0646423	0.128053	0.0205952	0	0.0222327	0.0888432	0.0448867	0.0744493	0.122473	0	0	0.0870511	0.000520562	0.0251948	0.00309042	0.0112695	0	0.0110747	0.0430422	0.0275895	0	0	0.0233377	0.0252055	0.0492083	0	0	0.0527141	0.00657105	0.0270135
5ae1c674d94d266e02096cd106f270eb	0	0.000369276	0	0.0016385	0	0.000446994	0	0.00498735	0	0	0	0	0	0.00135902	0.000351	0	0	0.00149925	0	0.00158346	0.0101221	0.000168124	0	0	0	0	0	0	0.000163345	0	0.00201321	0	0.00103896	0	0	0	0.00292372	0.00139082	0	0	0.00067881	0	0	0.00370816	0	0	0.000522661	0.000211969	0
40fbd3a7827374ed6cfacced463d80ef	0	0.00886263	0.017427	0.013108	0.0256198	0.0501378	0.00241984	0.0343904	0.0254081	0.0145001	0.00252165	0.0186478	0.0233336	0.034695	0.029484	0.0206599	0.0540932	0.0542886	0.010854	0.0427534	0.0111932	0.0281607	0.0191774	0.0228635	0.0406882	0.0318653	0.0260247	0.00791779	0.0674616	0.0234078	0.0280238	0.0172827	0.0221645	0.0185425	0.00908464	0.0297538	0.0141756	0.0237172	0.0196798	0.0794761	0.0119923	0.0358432	0.0158366	0.000400882	0.0177699	0.02818	0.0327783	0.00367413	0.034684
ad1c6860433602b73c90df1deec19c8e	0	0.00110783	0.00154907	0.00122888	0.00265318	0	0.000453721	0.00379634	0.0132214	0	0.00745532	0.000915227	0.00361011	0.0026381	0.000614251	0.00381866	0.00177678	0.00678608	0.00608302	0.00270119	0.00374893	0.00386685	0.000693161	0.00110375	0.0048696	0.00296422	0.00288131	0.00320081	0.00906566	0.00641635	0.00144951	0.000520562	0.00528139	0.00239258	0.00114995	0.000733368	0.00115177	0.000805212	0.00122411	0	0	0.00625275	0.0012089	0.00250551	0.000207835	0.00332681	0.00268797	0.00240232	0.00692013
002ad1c6aa9a354d55874269627d06cb	0	0.0024003	0	0.013108	0.000165824	0.00171348	0	0.00491291	0.00827777	0.0170218	0.00372766	0	0.00686801	0.0146295	0.00149175	0.00959561	0	0.00867987	0	0	0.0103899	0.00907868	0	0.00772627	0.0134185	0	0.00501905	0.018531	0.0277687	0	0.0125624	0	0.0215584	0.00279135	0.00827967	0.00649555	0.00744219	0.013469	0.00819209	0.00752279	0.0170834	0.00149714	0.0035058	0.00671477	0.00924868	0.00782779	0.00910924	0.00621776	0.012673
1410e991b3ed5febfffe4c020bb82578	0	0.00184638	0.00046472	0	0.00323356	0.00432094	0.00529341	0.00357302	0.0180501	0.00970874	0	0.00228807	0.000528309	0.000159885	0.000702001	0.0150788	0.0019742	0.00149925	0	0.00232861	0	0.000252186	0.00150185	0.00362662	0.000865707	0.00137624	0.000464727	0	0.0206632	0	0	0	0.0175758	0.00558269	0.00448482	0.00660031	0.00310091	0.00263524	0.0112994	0.0051332	0.0168571	0.0101277	0.000604449	0.00280617	0.00717032	0.00234834	0.00582394	0.0122942	0.000250125
4b813f842e8494f90b9404553e37b5e0	0	0.00258493	0	0	0.00845701	0.000446994	0	0.0163019	0	0	0	0	0	0	0.0416813	0	0.0409318	0	0	0.0334389	0	0.00369872	0	0	0	0.0146094	0	0	0.0463901	0	0	0	0.0214719	0.0299073	0.0182843	0	0.00744219	0.0308177	0	0.0433667	0.024324	0.0283576	0.000846228	0.017739	0	0	0.0196371	0	0.00116725
66986c4feae7f80b67f29196bef82163	0	0.00203102	0.00302068	0.000819252	0.00522345	0.00946137	0.00589837	0.0287331	0	0.00214349	0.00920952	0.0035465	0.00237739	0.00767447	0.0111443	0.000783315	0.0332324	0.00907441	0.00441317	0.0305514	0.00187446	0.00773369	0.00335028	0.00189215	0.000973921	0.00645776	0.00325309	0.00657008	0.00294022	0.000356464	0.00233532	0.000728787	0.00571429	0.00378826	0.00402484	0.00345731	0.00921414	0.0246688	0.000376648	0.00575272	0.0176491	0.00590048	0.0101547	0.0108238	0.00239011	0.000978474	0.0107519	0.00883205	0.00692013
50bb7f8fe47e8dfef2396f53622589b0	0	0.00793944	0.0046472	0.00583717	0.0261172	0.0277881	0.00665457	0.0428763	0.0582893	0	0.0231334	0.00606338	0.0450823	0.115917	0.0586171	0.0396553	0.116741	0.142113	0.00787214	0.0574702	0.00519494	0.143241	0.00554529	0.0449385	0.0251055	0.0263604	0.0427549	0.0212264	0.0453283	0.00796103	0.00161057	0.00135346	0.126061	0.0376832	0.0412833	0.000209534	0.0230354	0.0647098	0.016855	0.0454022	0.099785	0.0367239	0.0706601	0.102024	0.000311753	0	0.058314	0.0287572	0.1334
bc62c2b699ff3ab4aa0fb330a0d36a75	0	0.00110783	0.00480211	0.00512033	0.00124368	0.0250317	0.00393224	0.00260533	0.000114969	0.000252175	0.00416621	0.00263128	0.000528309	0.00255816	0.00710776	0.00528738	0.0620558	0.00410321	0.00381679	0.0377235	0.0114075	0.00344654	0.00404344	0.00110375	0.000541067	0.0017997	0.000650618	0.00252695	0.0330774	0.00201996	0.0162667	0.00301926	0.00458874	0.00189413	0.00356486	0.00261917	0.0130238	0.00131762	0.000753296	0.0115939	0.00610929	0.000616469	0.00380803	0.00481058	0.00114309	0.000684932	0.000149332	0.000635908	0.00208438
01b9f359403b45259954b4daca61d45f	0	0.000369276	0.00178143	0.00512033	0.00406268	0.00245847	0.00393224	0.00320083	0.00241435	0.0060522	0.00241202	0.00320329	0	0.00487649	0.000789751	0.00186037	0	0.00157816	0.00202767	0	0.00278492	0.0063887	0.00196396	0	0	0.00254076	0	0.00539084	0.00481869	0.00344582	0.00297955	0.0008329	0.00337662	0.00269166	0.00287489	0.00303824	0.00239213	0.00585609	0.00188324	0.00681476	0.00724064	0.00378688	0.000846228	0	0.00332537	0.00342466	0.00522661	0.00155444	0.00591963
73f5bbe3b46eb015602e5bb77ffcb145	0	0.000553914	0.00333049	0.00266257	0.0034823	0.0076734	0.00453721	0.00878368	0.000804783	0.00327828	0.00230238	0.00183045	0.000352206	0.00623551	0.00666901	0.00303535	0.00934456	0.0106526	0.00298187	0.00465723	0.00401671	0.00588433	0.00277264	0.00157679	0.00119035	0.0017997	0.000836509	0.00117925	0.00873897	0.00130703	0.00265743	0.000728787	0.00727273	0.00299073	0.00310488	0.00345731	0.0117835	0.0065149	0.00150659	0.00566422	0.00633556	0.00140907	0.00169246	0.0088194	0.00374104	0.00410959	0.00455462	0.00289691	0.00608638
5818020cfec2882336cbaf4eceacd8e5	0	0.000369276	0.000154907	0	0	0.000223497	0.00347852	0.000446628	0	0	0	0.00034321	0	0.000559597	0.000702001	0.000685401	0.000131614	0.0404798	0	0	0	0.00840619	0.00034658	0	0	0	0	0	0.0077589	0	0.00273796	0	0.00277056	0	0	0.00293347	0.00035439	0	0.00141243	0.00159306	0.00135762	0.00140907	0	0	0.00124701	0	0	0	0.0090045
38f4ee1d314f78caaabf22a0a686dcb3	0.00243506	0.000184638	0	0	0	0.0070774	0.00030248	0.0116868	0	0	0	0	0.000440257	0	0.00517726	0	0.00927876	0.000157816	0	0.110097	0.000107112	0.000588433	0.00034658	0	0	0	0	0	0.149624	0	0	0	0.0306494	0	0	0	0.0433242	0.0382842	0	0.0732808	0.0356375	0.109996	0	0.109341	0	0	0.168894	0.0412633	8.3375e-05
0a8ea1f7b29628db29fb6cc3872f9107	0.00243506	0	0	0	0.0448553	0.000670491	0.000907441	0.000446628	0.0488618	0.0997352	0.0906699	0.000228807	0.000176103	0	0.029484	0.0394595	0	0	0	0	0	0.000336247	0	0	0	0.0546263	0	0.146563	0.000163345	0	0	0	0.00017316	0.112551	0	0.0663174	0.00894835	0.000732011	0.0522599	0.144615	0.144021	0.0587406	0.0482955	0.0580277	0.104022	0.127789	7.46659e-05	0	0
e35676a9186a6be974d9296e68d0b084	0	0.000369276	0.0168848	0.0159754	0.0113589	0.0159428	0.00952813	0.0183117	0.011037	0.0139957	0.0124986	0.0168173	0.00818878	0.0135103	0.00658126	0.0133164	0.0398789	0.0183066	0.0128817	0.017418	0.0139781	0.0200067	0.0153651	0.0200252	0.0153663	0.00698708	0.0117111	0.0129717	0.0152728	0.0139021	0.00990498	0.00947423	0.0147186	0.0125611	0.0140294	0.0119434	0.00549305	0.0186663	0.00659134	0.0166386	0.0195723	0.00845443	0.00936896	0.0165364	0.0195365	0.01409	0.0107519	0.00558186	0.0242621
[truncated: 327 more columns]

## Sheet: Data_for_LME
CELL DENSITIES												MAXIMUM QUANTUM YIELD											ROS
Time	Group	Temperature	Strain	id1	id2	id	Cell	Ratio				Time	Strain	id1	Temperature	Group	id	Cell	Yield				Strain	Temperature	Group	ROS
4	WT	27	WT17	WT 27	WT	WT17 27	Cell.2	89333.3				4	WT18	WT 31	31	WT	WT18 31	Cell.1	0.301				SS1	31	SS	0.000866079
4	WT	27	WT18	WT 27	WT	WT18 27	Cell.2	106667				4	WT16	WT 31	31	WT	WT16 31	Cell.1	0.32				SS1	27	SS	0.000343062
4	WT	31	WT15	WT 31	WT	WT15 31	Cell.2	121778				4	SS2	SS 31	31	SS	SS2 31	Cell.1	0.33				SS19	31	SS	0.000561411
4	WT	31	WT13	WT 31	WT	WT13 31	Cell.2	137333				4	WT15	WT 31	31	WT	WT15 31	Cell.1	0.331				SS19	27	SS	0.000380316
4	SS	31	SS3	SS 31	SS	SS3 31	Cell.2	152444				4	WT13	WT 31	31	WT	WT13 31	Cell.1	0.338				SS2	31	SS	0.000722792
4	SS	27	SS3	SS 27	SS	SS3 27	Cell.2	156667				4	WT10	WT 31	31	WT	WT10 31	Cell.1	0.35				SS2	27	SS	0.000562385
4	SS	31	SS19	SS 31	SS	SS19 31	Cell.2	158000				4	WT17	WT 31	31	WT	WT17 31	Cell.1	0.364				SS3	31	SS	0.000787669
4	WT	31	WT14	WT 31	WT	WT14 31	Cell.2	160444				4	SS2	SS 27	27	SS	SS2 27	Cell.1	0.373				SS3	27	SS	0.000688245
4	SS	31	SS2	SS 31	SS	SS2 31	Cell.2	163111				4	SS9	SS 31	31	SS	SS9 31	Cell.1	0.376				SS4	31	SS	0.000754072
4	SS	27	SS8	SS 27	SS	SS8 27	Cell.2	166444				4	SS5	SS 31	31	SS	SS5 31	Cell.1	0.377				SS4	27	SS	0.000496728
4	SS	31	SS1	SS 31	SS	SS1 31	Cell.2	173111				4	WT11	WT 31	31	WT	WT11 31	Cell.1	0.377				SS5	27	SS	0.000499657
4	WT	31	WT16	WT 31	WT	WT16 31	Cell.2	173889				4	WT15	WT 27	27	WT	WT15 27	Cell.1	0.378				SS5	31	SS	0.000410937
4	SS	31	SS4	SS 31	SS	SS4 31	Cell.2	175333				4	SS9	SS 27	27	SS	SS9 27	Cell.1	0.382				SS6	27	SS	0.000537297
4	SS	31	SS8	SS 31	SS	SS8 31	Cell.2	179333				4	WT14	WT 31	31	WT	WT14 31	Cell.1	0.383				SS6	31	SS	0.000514223
4	SS	31	SS9	SS 31	SS	SS9 31	Cell.2	180000				4	SS3	SS 27	27	SS	SS3 27	Cell.1	0.383				SS7	31	SS	0.000692249
4	WT	27	WT15	WT 27	WT	WT15 27	Cell.2	184889				4	SS3	SS 31	31	SS	SS3 31	Cell.1	0.384				SS7	27	SS	0.00060367
4	SS	31	SS5	SS 31	SS	SS5 31	Cell.2	186222				4	WT10	WT 27	27	WT	WT10 27	Cell.1	0.384				SS8	27	SS	0.000637965
4	WT	27	WT14	WT 27	WT	WT14 27	Cell.2	186667				4	WT11	WT 27	27	WT	WT11 27	Cell.1	0.386				SS8	31	SS	0.00044451
4	WT	31	WT17	WT 31	WT	WT17 31	Cell.2	196111				4	SS8	SS 31	31	SS	SS8 31	Cell.1	0.389				SS9	27	SS	0.000559941
4	SS	31	SS7	SS 31	SS	SS7 31	Cell.2	196222				4	WT18	WT 27	27	WT	WT18 27	Cell.1	0.389				SS9	31	SS	0.000334154
4	WT	31	WT10	WT 31	WT	WT10 31	Cell.2	201556				4	SS19	SS 31	31	SS	SS19 31	Cell.1	0.39				WT10	31	WT	0.00803736
4	WT	27	WT16	WT 27	WT	WT16 27	Cell.2	201556				4	SS8	SS 27	27	SS	SS8 27	Cell.1	0.392				WT10	27	WT	0.000391443
4	WT	27	WT12	WT 27	WT	WT12 27	Cell.2	203111				4	SS4	SS 31	31	SS	SS4 31	Cell.1	0.393				WT11	31	WT	0.00442202
4	WT	31	WT12	WT 31	WT	WT12 31	Cell.2	205778				4	SS1	SS 31	31	SS	SS1 31	Cell.1	0.394				WT11	27	WT	0.000265899
4	SS	27	SS2	SS 27	SS	SS2 27	Cell.2	206889				4	WT12	WT 27	27	WT	WT12 27	Cell.1	0.397				WT12	31	WT	0.00585521
4	WT	27	WT10	WT 27	WT	WT10 27	Cell.2	209556				4	WT14	WT 27	27	WT	WT14 27	Cell.1	0.399				WT12	27	WT	0.000242215
4	WT	27	WT11	WT 27	WT	WT11 27	Cell.2	209778				4	WT16	WT 27	27	WT	WT16 27	Cell.1	0.399				WT13	31	WT	0.0179522
4	WT	31	WT18	WT 31	WT	WT18 31	Cell.2	216222				4	WT13	WT 27	27	WT	WT13 27	Cell.1	0.403				WT13	27	WT	0.000290549
4	SS	27	SS5	SS 27	SS	SS5 27	Cell.2	216667				4	SS5	SS 27	27	SS	SS5 27	Cell.1	0.407				WT14	31	WT	0.00473751
4	SS	27	SS4	SS 27	SS	SS4 27	Cell.2	226000				4	SS7	SS 31	31	SS	SS7 31	Cell.1	0.409				WT14	27	WT	0.000302096
4	WT	31	WT11	WT 31	WT	WT11 31	Cell.2	230444				4	SS1	SS 27	27	SS	SS1 27	Cell.1	0.411				WT15	31	WT	0.0162963
4	WT	27	WT13	WT 27	WT	WT13 27	Cell.2	231556				4	SS4	SS 27	27	SS	SS4 27	Cell.1	0.412				WT15	27	WT	0.000182767
4	SS	31	SS6	SS 31	SS	SS6 31	Cell.2	264000				4	SS7	SS 27	27	SS	SS7 27	Cell.1	0.423				WT16	31	WT	0.0143081
4	SS	27	SS7	SS 27	SS	SS7 27	Cell.2	264667				4	SS19	SS 27	27	SS	SS19 27	Cell.1	0.423				WT16	27	WT	0.000256081
4	SS	27	SS19	SS 27	SS	SS19 27	Cell.2	278000				4	SS6	SS 31	31	SS	SS6 31	Cell.1	0.432				WT17	31	WT	0.0082973
4	SS	27	SS9	SS 27	SS	SS9 27	Cell.2	298444				4	SS6	SS 27	27	SS	SS6 27	Cell.1	0.437				WT17	27	WT	0.000266963
4	SS	27	SS1	SS 27	SS	SS1 27	Cell.2	305778				4	WT12	WT 31	31	WT	WT12 31	Cell.1	0.439				WT18	31	WT	0.0149736
4	SS	27	SS6	SS 27	SS	SS6 27	Cell.2	315333				4	WT17	WT 27	27	WT	WT17 27	Cell.1	0.474				WT18	27	WT	0.000184559
7	WT	31	WT15	WT 31	WT	WT15 31	Cell.1	47111.1				7	WT18	WT 31	31	WT	WT18 31	Cell.1	0.231
7	WT	31	WT13	WT 31	WT	WT13 31	Cell.1	67111.1				7	SS2	SS 31	31	SS	SS2 31	Cell.1	0.271
7	WT	31	WT18	WT 31	WT	WT18 31	Cell.1	76222.2				7	WT15	WT 31	31	WT	WT15 31	Cell.1	0.298
7	WT	31	WT17	WT 31	WT	WT17 31	Cell.1	80000				7	WT10	WT 31	31	WT	WT10 31	Cell.1	0.301
7	WT	31	WT14	WT 31	WT	WT14 31	Cell.1	81777.8				7	WT12	WT 31	31	WT	WT12 31	Cell.1	0.309
7	WT	31	WT16	WT 31	WT	WT16 31	Cell.1	84000				7	WT13	WT 31	31	WT	WT13 31	Cell.1	0.317
7	WT	31	WT12	WT 31	WT	WT12 31	Cell.1	91555.6				7	WT17	WT 31	31	WT	WT17 31	Cell.1	0.334
7	WT	31	WT10	WT 31	WT	WT10 31	Cell.1	94222.2				7	WT14	WT 31	31	WT	WT14 31	Cell.1	0.336
7	WT	31	WT11	WT 31	WT	WT11 31	Cell.1	114000				7	SS5	SS 31	31	SS	SS5 31	Cell.1	0.344
7	SS	31	SS5	SS 31	SS	SS5 31	Cell.1	123556				7	WT11	WT 31	31	WT	WT11 31	Cell.1	0.35
7	SS	31	SS4	SS 31	SS	SS4 31	Cell.1	124222				7	SS4	SS 31	31	SS	SS4 31	Cell.1	0.371
7	SS	31	SS3	SS 31	SS	SS3 31	Cell.1	133333				7	SS1	SS 31	31	SS	SS1 31	Cell.1	0.38
7	SS	31	SS9	SS 31	SS	SS9 31	Cell.1	150889				7	SS9	SS 31	31	SS	SS9 31	Cell.1	0.38
7	SS	31	SS7	SS 31	SS	SS7 31	Cell.1	157111				7	SS3	SS 31	31	SS	SS3 31	Cell.1	0.383
7	SS	31	SS1	SS 31	SS	SS1 31	Cell.1	161333				7	SS19	SS 31	31	SS	SS19 31	Cell.1	0.397
7	SS	31	SS6	SS 31	SS	SS6 31	Cell.1	173111				7	SS8	SS 31	31	SS	SS8 31	Cell.1	0.405
7	WT	27	WT17	WT 27	WT	WT17 27	Cell.1	179333				7	SS2	SS 27	27	SS	SS2 27	Cell.1	0.406
7	SS	27	SS8	SS 27	SS	SS8 27	Cell.1	190222				7	SS3	SS 27	27	SS	SS3 27	Cell.1	0.409
7	SS	31	SS2	SS 31	SS	SS2 31	Cell.1	192889				7	SS9	SS 27	27	SS	SS9 27	Cell.1	0.412
7	SS	31	SS19	SS 31	SS	SS19 31	Cell.1	204667				7	SS7	SS 31	31	SS	SS7 31	Cell.1	0.418
7	WT	27	WT18	WT 27	WT	WT18 27	Cell.1	241778				7	WT11	WT 27	27	WT	WT11 27	Cell.1	0.419
7	SS	27	SS7	SS 27	SS	SS7 27	Cell.1	242000				7	SS8	SS 27	27	SS	SS8 27	Cell.1	0.42
7	SS	27	SS5	SS 27	SS	SS5 27	Cell.1	244000				7	WT12	WT 27	27	WT	WT12 27	Cell.1	0.423
7	SS	27	SS2	SS 27	SS	SS2 27	Cell.1	254444				7	WT16	WT 27	27	WT	WT16 27	Cell.1	0.423
7	SS	31	SS8	SS 31	SS	SS8 31	Cell.1	262444				7	SS6	SS 31	31	SS	SS6 31	Cell.1	0.425
7	WT	27	WT15	WT 27	WT	WT15 27	Cell.1	266000				7	WT10	WT 27	27	WT	WT10 27	Cell.1	0.426
7	SS	27	SS3	SS 27	SS	SS3 27	Cell.1	280444				7	WT15	WT 27	27	WT	WT15 27	Cell.1	0.427
7	SS	27	SS4	SS 27	SS	SS4 27	Cell.1	285111				7	WT17	WT 27	27	WT	WT17 27	Cell.1	0.431
7	SS	27	SS19	SS 27	SS	SS19 27	Cell.1	295333				7	WT18	WT 27	27	WT	WT18 27	Cell.1	0.434
7	WT	27	WT16	WT 27	WT	WT16 27	Cell.1	296667				7	WT13	WT 27	27	WT	WT13 27	Cell.1	0.436
7	WT	27	WT10	WT 27	WT	WT10 27	Cell.1	302000				7	SS19	SS 27	27	SS	SS19 27	Cell.1	0.438
7	WT	27	WT11	WT 27	WT	WT11 27	Cell.1	303111				7	WT14	WT 27	27	WT	WT14 27	Cell.1	0.438
7	WT	27	WT13	WT 27	WT	WT13 27	Cell.1	317111				7	SS7	SS 27	27	SS	SS7 27	Cell.1	0.442
7	SS	27	SS9	SS 27	SS	SS9 27	Cell.1	318222				7	SS1	SS 27	27	SS	SS1 27	Cell.1	0.455
7	WT	27	WT12	WT 27	WT	WT12 27	Cell.1	348222				7	SS6	SS 27	27	SS	SS6 27	Cell.1	0.457
7	WT	27	WT14	WT 27	WT	WT14 27	Cell.1	354667				11	WT10	WT 31	31	WT	WT10 31	Cell.1	0.276
7	SS	27	SS6	SS 27	SS	SS6 27	Cell.1	373556				11	WT16	WT 31	31	WT	WT16 31	Cell.1	0.281
7	SS	27	SS1	SS 27	SS	SS1 27	Cell.1	388000				11	WT15	WT 31	31	WT	WT15 31	Cell.1	0.291
11	WT	31	WT15	WT 31	WT	WT15 31	Cell.1	45590				11	WT12	WT 31	31	WT	WT12 31	Cell.1	0.296
11	WT	31	WT14	WT 31	WT	WT14 31	Cell.1	50300				11	WT18	WT 31	31	WT	WT18 31	Cell.1	0.304
11	WT	31	WT16	WT 31	WT	WT16 31	Cell.1	56230				11	WT13	WT 31	31	WT	WT13 31	Cell.1	0.31
11	WT	31	WT18	WT 31	WT	WT18 31	Cell.1	76810				11	WT17	WT 31	31	WT	WT17 31	Cell.1	0.32
11	WT	31	WT13	WT 31	WT	WT13 31	Cell.1	95570				11	WT14	WT 31	31	WT	WT14 31	Cell.1	0.322
11	WT	31	WT10	WT 31	WT	WT10 31	Cell.1	99190				11	SS2	SS 31	31	SS	SS2 31	Cell.1	0.337
11	WT	31	WT17	WT 31	WT	WT17 31	Cell.1	120330				11	WT11	WT 31	31	WT	WT11 31	Cell.1	0.341
11	WT	31	WT12	WT 31	WT	WT12 31	Cell.1	146280				11	SS19	SS 31	31	SS	SS19 31	Cell.1	0.364
11	SS	31	SS3	SS 31	SS	SS3 31	Cell.1	178580				11	SS5	SS 31	31	SS	SS5 31	Cell.1	0.37
11	SS	31	SS4	SS 31	SS	SS4 31	Cell.1	179700				11	SS9	SS 31	31	SS	SS9 31	Cell.1	0.376
11	SS	31	SS2	SS 31	SS	SS2 31	Cell.1	187700				11	SS4	SS 31	31	SS	SS4 31	Cell.1	0.378
11	SS	31	SS5	SS 31	SS	SS5 31	Cell.1	205200				11	SS19	SS 27	27	SS	SS19 27	Cell.1	0.379
11	SS	31	SS7	SS 31	SS	SS7 31	Cell.1	227400				11	SS3	SS 31	31	SS	SS3 31	Cell.1	0.386
11	WT	31	WT11	WT 31	WT	WT11 31	Cell.1	248500				11	SS1	SS 31	31	SS	SS1 31	Cell.1	0.386
11	SS	31	SS8	SS 31	SS	SS8 31	Cell.1	252800				11	SS7	SS 31	31	SS	SS7 31	Cell.1	0.391
11	SS	31	SS6	SS 31	SS	SS6 31	Cell.1	262600				11	SS8	SS 31	31	SS	SS8 31	Cell.1	0.397
11	SS	31	SS19	SS 31	SS	SS19 31	Cell.1	296200				11	SS3	SS 27	27	SS	SS3 27	Cell.1	0.398
11	SS	31	SS1	SS 31	SS	SS1 31	Cell.1	344500				11	SS2	SS 27	27	SS	SS2 27	Cell.1	0.403
11	SS	31	SS9	SS 31	SS	SS9 31	Cell.1	413900				11	SS9	SS 27	27	SS	SS9 27	Cell.1	0.406
11	WT	27	WT16	WT 27	WT	WT16 27	Cell.1	471500				11	SS8	SS 27	27	SS	SS8 27	Cell.1	0.416
11	WT	27	WT17	WT 27	WT	WT17 27	Cell.1	485600				11	WT16	WT 27	27	WT	WT16 27	Cell.1	0.416
11	WT	27	WT15	WT 27	WT	WT15 27	Cell.1	495000				11	SS7	SS 27	27	SS	SS7 27	Cell.1	0.42
11	WT	27	WT11	WT 27	WT	WT11 27	Cell.1	495400				11	WT10	WT 27	27	WT	WT10 27	Cell.1	0.425
11	SS	27	SS3	SS 27	SS	SS3 27	Cell.1	506800				11	SS6	SS 31	31	SS	SS6 31	Cell.1	0.428
11	WT	27	WT10	WT 27	WT	WT10 27	Cell.1	516100				11	WT14	WT 27	27	WT	WT14 27	Cell.1	0.429
11	SS	27	SS5	SS 27	SS	SS5 27	Cell.1	529500				11	SS5	SS 27	27	SS	SS5 27	Cell.1	0.429
11	SS	27	SS4	SS 27	SS	SS4 27	Cell.1	551200				11	WT11	WT 27	27	WT	WT11 27	Cell.1	0.431
11	WT	27	WT18	WT 27	WT	WT18 27	Cell.1	557800				11	WT15	WT 27	27	WT	WT15 27	Cell.1	0.436
11	SS	27	SS8	SS 27	SS	SS8 27	Cell.1	562900				11	WT17	WT 27	27	WT	WT17 27	Cell.1	0.436
11	SS	27	SS7	SS 27	SS	SS7 27	Cell.1	565400				11	WT18	WT 27	27	WT	WT18 27	Cell.1	0.437
11	SS	27	SS2	SS 27	SS	SS2 27	Cell.1	566300				11	WT12	WT 27	27	WT	WT12 27	Cell.1	0.441
11	WT	27	WT13	WT 27	WT	WT13 27	Cell.1	583000				11	WT13	WT 27	27	WT	WT13 27	Cell.1	0.442
11	WT	27	WT14	WT 27	WT	WT14 27	Cell.1	607300				11	SS4	SS 27	27	SS	SS4 27	Cell.1	0.444
11	SS	27	SS19	SS 27	SS	SS19 27	Cell.1	618700				11	SS1	SS 27	27	SS	SS1 27	Cell.1	0.449
11	SS	27	SS6	SS 27	SS	SS6 27	Cell.1	640600				11	SS6	SS 27	27	SS	SS6 27	Cell.1	0.461
11	SS	27	SS1	SS 27	SS	SS1 27	Cell.1	668600				15	WT18	WT 31	31	WT	WT18 31	Cell.1	0.178
11	WT	27	WT12	WT 27	WT	WT12 27	Cell.1	681800				15	WT10	WT 31	31	WT	WT10 31	Cell.1	0.249
11	SS	27	SS9	SS 27	SS	SS9 27	Cell.1	737600				15	WT16	WT 31	31	WT	WT16 31	Cell.1	0.27
15	WT	31	WT16	WT 31	WT	WT16 31	Cell.1	38440				15	WT12	WT 31	31	WT	WT12 31	Cell.1	0.286
15	WT	31	WT13	WT 31	WT	WT13 31	Cell.1	51000				15	WT14	WT 31	31	WT	WT14 31	Cell.1	0.294
15	WT	31	WT10	WT 31	WT	WT10 31	Cell.1	68830				15	WT13	WT 31	31	WT	WT13 31	Cell.1	0.294
15	WT	31	WT18	WT 31	WT	WT18 31	Cell.1	72440				15	WT15	WT 31	31	WT	WT15 31	Cell.1	0.3
15	WT	31	WT15	WT 31	WT	WT15 31	Cell.1	80590				15	WT17	WT 31	31	WT	WT17 31	Cell.1	0.328
15	WT	31	WT14	WT 31	WT	WT14 31	Cell.1	97530				15	SS2	SS 31	31	SS	SS2 31	Cell.1	0.34
15	WT	31	WT17	WT 31	WT	WT17 31	Cell.1	139480				15	WT11	WT 31	31	WT	WT11 31	Cell.1	0.35
15	WT	31	WT12	WT 31	WT	WT12 31	Cell.1	165830				15	SS19	SS 31	31	SS	SS19 31	Cell.1	0.368
15	WT	31	WT11	WT 31	WT	WT11 31	Cell.1	166350				15	SS9	SS 31	31	SS	SS9 31	Cell.1	0.373
15	SS	31	SS1	SS 31	SS	SS1 31	Cell.1	277700				15	SS1	SS 31	31	SS	SS1 31	Cell.1	0.381
15	SS	31	SS4	SS 31	SS	SS4 31	Cell.1	294900				15	SS8	SS 27	27	SS	SS8 27	Cell.1	0.382
15	SS	31	SS9	SS 31	SS	SS9 31	Cell.1	372600				15	SS9	SS 27	27	SS	SS9 27	Cell.1	0.385
15	SS	31	SS2	SS 31	SS	SS2 31	Cell.1	387400				15	SS3	SS 31	31	SS	SS3 31	Cell.1	0.386
15	SS	31	SS3	SS 31	SS	SS3 31	Cell.1	391300				15	SS5	SS 31	31	SS	SS5 31	Cell.1	0.39
15	SS	31	SS7	SS 31	SS	SS7 31	Cell.1	392800				15	SS4	SS 31	31	SS	SS4 31	Cell.1	0.393
15	SS	31	SS8	SS 31	SS	SS8 31	Cell.1	435400				15	SS2	SS 27	27	SS	SS2 27	Cell.1	0.394
15	SS	27	SS8	SS 27	SS	SS8 27	Cell.1	461778				15	SS8	SS 31	31	SS	SS8 31	Cell.1	0.396
15	SS	31	SS19	SS 31	SS	SS19 31	Cell.1	482400				15	SS3	SS 27	27	SS	SS3 27	Cell.1	0.398
15	SS	31	SS6	SS 31	SS	SS6 31	Cell.1	494400				15	SS7	SS 31	31	SS	SS7 31	Cell.1	0.406
15	SS	31	SS5	SS 31	SS	SS5 31	Cell.1	505800				15	SS6	SS 31	31	SS	SS6 31	Cell.1	0.416
15	SS	27	SS19	SS 27	SS	SS19 27	Cell.1	507556				15	SS5	SS 27	27	SS	SS5 27	Cell.1	0.421
15	SS	27	SS2	SS 27	SS	SS2 27	Cell.1	515111				15	SS19	SS 27	27	SS	SS19 27	Cell.1	0.421
15	SS	27	SS4	SS 27	SS	SS4 27	Cell.1	521778				15	WT10	WT 27	27	WT	WT10 27	Cell.1	0.422
15	SS	27	SS7	SS 27	SS	SS7 27	Cell.1	536000				15	WT14	WT 27	27	WT	WT14 27	Cell.1	0.426
15	SS	27	SS3	SS 27	SS	SS3 27	Cell.1	537778				15	WT15	WT 27	27	WT	WT15 27	Cell.1	0.428
15	WT	27	WT17	WT 27	WT	WT17 27	Cell.1	550222				15	WT17	WT 27	27	WT	WT17 27	Cell.1	0.43
15	SS	27	SS9	SS 27	SS	SS9 27	Cell.1	586222				15	WT12	WT 27	27	WT	WT12 27	Cell.1	0.434
15	WT	27	WT16	WT 27	WT	WT16 27	Cell.1	594222				15	SS7	SS 27	27	SS	SS7 27	Cell.1	0.437
15	WT	27	WT12	WT 27	WT	WT12 27	Cell.1	610222				15	WT11	WT 27	27	WT	WT11 27	Cell.1	0.441
15	WT	27	WT15	WT 27	WT	WT15 27	Cell.1	613333				15	WT16	WT 27	27	WT	WT16 27	Cell.1	0.444
15	SS	27	SS6	SS 27	SS	SS6 27	Cell.1	620444				15	SS6	SS 27	27	SS	SS6 27	Cell.1	0.444
15	WT	27	WT18	WT 27	WT	WT18 27	Cell.1	627556				15	WT13	WT 27	27	WT	WT13 27	Cell.1	0.446
15	SS	27	SS5	SS 27	SS	SS5 27	Cell.1	649333				15	SS4	SS 27	27	SS	SS4 27	Cell.1	0.453
15	SS	27	SS1	SS 27	SS	SS1 27	Cell.1	696889				15	WT18	WT 27	27	WT	WT18 27	Cell.1	0.456
15	WT	27	WT11	WT 27	WT	WT11 27	Cell.1	706889				15	SS1	SS 27	27	SS	SS1 27	Cell.1	0.459
15	WT	27	WT14	WT 27	WT	WT14 27	Cell.1	719556				18	WT18	WT 31	31	WT	WT18 31	Cell.1	0.145
15	WT	27	WT10	WT 27	WT	WT10 27	Cell.1	722222				18	WT10	WT 31	31	WT	WT10 31	Cell.1	0.217
15	WT	27	WT13	WT 27	WT	WT13 27	Cell.1	796444				18	WT13	WT 31	31	WT	WT13 31	Cell.1	0.231
18	WT	31	WT16	WT 31	WT	WT16 31	Cell.1	26111.1				18	WT12	WT 31	31	WT	WT12 31	Cell.1	0.237
18	WT	31	WT13	WT 31	WT	WT13 31	Cell.1	42333.3				18	WT17	WT 31	31	WT	WT17 31	Cell.1	0.24
18	WT	31	WT18	WT 31	WT	WT18 31	Cell.1	57111.1				18	WT15	WT 31	31	WT	WT15 31	Cell.1	0.25
18	WT	31	WT15	WT 31	WT	WT15 31	Cell.1	57777.8				18	WT16	WT 31	31	WT	WT16 31	Cell.1	0.252
18	WT	31	WT10	WT 31	WT	WT10 31	Cell.1	63555.6				18	WT14	WT 31	31	WT	WT14 31	Cell.1	0.282
18	WT	31	WT17	WT 31	WT	WT17 31	Cell.1	90000				18	SS2	SS 31	31	SS	SS2 31	Cell.1	0.329
18	WT	31	WT12	WT 31	WT	WT12 31	Cell.1	99555.6				18	WT11	WT 31	31	WT	WT11 31	Cell.1	0.332
18	WT	31	WT14	WT 31	WT	WT14 31	Cell.1	101667				18	SS19	SS 31	31	SS	SS19 31	Cell.1	0.349
18	WT	31	WT11	WT 31	WT	WT11 31	Cell.1	182000				18	SS9	SS 31	31	SS	SS9 31	Cell.1	0.364
18	SS	31	SS1	SS 31	SS	SS1 31	Cell.1	282444				18	SS2	SS 27	27	SS	SS2 27	Cell.1	0.371
18	SS	31	SS2	SS 31	SS	SS2 31	Cell.1	347778				18	SS8	SS 27	27	SS	SS8 27	Cell.1	0.375
18	SS	31	SS5	SS 31	SS	SS5 31	Cell.1	353556				18	SS3	SS 31	31	SS	SS3 31	Cell.1	0.378
18	SS	31	SS19	SS 31	SS	SS19 31	Cell.1	365778				18	SS9	SS 27	27	SS	SS9 27	Cell.1	0.38
18	SS	31	SS8	SS 31	SS	SS8 31	Cell.1	370222				18	SS5	SS 31	31	SS	SS5 31	Cell.1	0.383
18	SS	31	SS6	SS 31	SS	SS6 31	Cell.1	375778				18	SS1	SS 31	31	SS	SS1 31	Cell.1	0.389
18	SS	31	SS4	SS 31	SS	SS4 31	Cell.1	380889				18	SS3	SS 27	27	SS	SS3 27	Cell.1	0.393
18	SS	31	SS3	SS 31	SS	SS3 31	Cell.1	392222				18	SS5	SS 27	27	SS	SS5 27	Cell.1	0.404
18	SS	31	SS9	SS 31	SS	SS9 31	Cell.1	396000				18	SS8	SS 31	31	SS	SS8 31	Cell.1	0.405
18	SS	31	SS7	SS 31	SS	SS7 31	Cell.1	429333				18	SS4	SS 31	31	SS	SS4 31	Cell.1	0.405
18	SS	27	SS8	SS 27	SS	SS8 27	Cell.1	471111				18	SS19	SS 27	27	SS	SS19 27	Cell.1	0.408
18	SS	27	SS7	SS 27	SS	SS7 27	Cell.1	550667				18	SS7	SS 31	31	SS	SS7 31	Cell.1	0.41
18	SS	27	SS2	SS 27	SS	SS2 27	Cell.1	558222				18	WT16	WT 27	27	WT	WT16 27	Cell.1	0.421
18	SS	27	SS19	SS 27	SS	SS19 27	Cell.1	588000				18	WT15	WT 27	27	WT	WT15 27	Cell.1	0.423
18	WT	27	WT17	WT 27	WT	WT17 27	Cell.1	588889				18	WT10	WT 27	27	WT	WT10 27	Cell.1	0.423
18	WT	27	WT16	WT 27	WT	WT16 27	Cell.1	605778				18	SS4	SS 27	27	SS	SS4 27	Cell.1	0.427
18	SS	27	SS4	SS 27	SS	SS4 27	Cell.1	659111				18	SS7	SS 27	27	SS	SS7 27	Cell.1	0.427
18	SS	27	SS3	SS 27	SS	SS3 27	Cell.1	668000				18	WT17	WT 27	27	WT	WT17 27	Cell.1	0.429
18	SS	27	SS5	SS 27	SS	SS5 27	Cell.1	671111				18	WT13	WT 27	27	WT	WT13 27	Cell.1	0.434
18	WT	27	WT11	WT 27	WT	WT11 27	Cell.1	696000				18	WT12	WT 27	27	WT	WT12 27	Cell.1	0.436
18	WT	27	WT14	WT 27	WT	WT14 27	Cell.1	703111				18	SS6	SS 31	31	SS	SS6 31	Cell.1	0.439
18	SS	27	SS1	SS 27	SS	SS1 27	Cell.1	711111				18	WT11	WT 27	27	WT	WT11 27	Cell.1	0.441
18	SS	27	SS6	SS 27	SS	SS6 27	Cell.1	715111				18	WT18	WT 27	27	WT	WT18 27	Cell.1	0.442
18	WT	27	WT15	WT 27	WT	WT15 27	Cell.1	744444				18	WT14	WT 27	27	WT	WT14 27	Cell.1	0.449
18	WT	27	WT18	WT 27	WT	WT18 27	Cell.1	747556				18	SS6	SS 27	27	SS	SS6 27	Cell.1	0.46
18	WT	27	WT12	WT 27	WT	WT12 27	Cell.1	759556				18	SS1	SS 27	27	SS	SS1 27	Cell.1	0.461
18	WT	27	WT10	WT 27	WT	WT10 27	Cell.1	799111				21	WT18	WT 31	31	WT	WT18 31	Cell.1	0.012
18	WT	27	WT13	WT 27	WT	WT13 27	Cell.1	822222				21	WT10	WT 31	31	WT	WT10 31	Cell.1	0.18
18	SS	27	SS9	SS 27	SS	SS9 27	Cell.1	832444				21	WT13	WT 31	31	WT	WT13 31	Cell.1	0.201
21	WT	31	WT18	WT 31	WT	WT18 31	Cell.1	27777.8				21	WT16	WT 31	31	WT	WT16 31	Cell.1	0.21
21	WT	31	WT15	WT 31	WT	WT15 31	Cell.1	27888.9				21	WT12	WT 31	31	WT	WT12 31	Cell.1	0.213
21	WT	31	WT13	WT 31	WT	WT13 31	Cell.1	28069.4				21	WT15	WT 31	31	WT	WT15 31	Cell.1	0.216
21	WT	31	WT16	WT 31	WT	WT16 31	Cell.1	35333.3				21	WT17	WT 31	31	WT	WT17 31	Cell.1	0.264
21	WT	31	WT17	WT 31	WT	WT17 31	Cell.1	67111.1				21	WT14	WT 31	31	WT	WT14 31	Cell.1	0.277
21	WT	31	WT12	WT 31	WT	WT12 31	Cell.1	88333.3				21	WT11	WT 31	31	WT	WT11 31	Cell.1	0.308
21	WT	31	WT10	WT 31	WT	WT10 31	Cell.1	92777.8				21	SS19	SS 31	31	SS	SS19 31	Cell.1	0.331
21	WT	31	WT14	WT 31	WT	WT14 31	Cell.1	97888.9				21	SS2	SS 31	31	SS	SS2 31	Cell.1	0.331
21	WT	31	WT11	WT 31	WT	WT11 31	Cell.1	163667				21	SS2	SS 27	27	SS	SS2 27	Cell.1	0.344
21	SS	31	SS3	SS 31	SS	SS3 31	Cell.1	354222				21	SS8	SS 27	27	SS	SS8 27	Cell.1	0.344
21	SS	31	SS1	SS 31	SS	SS1 31	Cell.1	373333				21	SS1	SS 31	31	SS	SS1 31	Cell.1	0.36
21	SS	31	SS4	SS 31	SS	SS4 31	Cell.1	387333				21	SS9	SS 31	31	SS	SS9 31	Cell.1	0.37
21	SS	31	SS2	SS 31	SS	SS2 31	Cell.1	399556				21	SS19	SS 27	27	SS	SS19 27	Cell.1	0.386
21	SS	31	SS7	SS 31	SS	SS7 31	Cell.1	442667				21	SS9	SS 27	27	SS	SS9 27	Cell.1	0.388
21	SS	31	SS19	SS 31	SS	SS19 31	Cell.1	473333				21	SS3	SS 31	31	SS	SS3 31	Cell.1	0.389
21	SS	27	SS8	SS 27	SS	SS8 27	Cell.1	544889				21	SS5	SS 27	27	SS	SS5 27	Cell.1	0.393
21	SS	31	SS6	SS 31	SS	SS6 31	Cell.1	554413				21	SS4	SS 27	27	SS	SS4 27	Cell.1	0.395
21	SS	27	SS3	SS 27	SS	SS3 27	Cell.1	554667				21	SS4	SS 31	31	SS	SS4 31	Cell.1	0.396
21	SS	31	SS5	SS 31	SS	SS5 31	Cell.1	580667				21	SS3	SS 27	27	SS	SS3 27	Cell.1	0.397
21	SS	27	SS9	SS 27	SS	SS9 27	Cell.1	599111				21	SS5	SS 31	31	SS	SS5 31	Cell.1	0.401
21	SS	27	SS2	SS 27	SS	SS2 27	Cell.1	604444				21	SS7	SS 27	27	SS	SS7 27	Cell.1	0.404
21	SS	27	SS7	SS 27	SS	SS7 27	Cell.1	628444				21	WT10	WT 27	27	WT	WT10 27	Cell.1	0.406
21	SS	27	SS6	SS 27	SS	SS6 27	Cell.1	648000				21	SS7	SS 31	31	SS	SS7 31	Cell.1	0.407
21	SS	31	SS8	SS 31	SS	SS8 31	Cell.1	648000				21	WT15	WT 27	27	WT	WT15 27	Cell.1	0.413
21	SS	27	SS4	SS 27	SS	SS4 27	Cell.1	736889				21	WT17	WT 27	27	WT	WT17 27	Cell.1	0.414
21	WT	27	WT14	WT 27	WT	WT14 27	Cell.1	744000				21	SS8	SS 31	31	SS	SS8 31	Cell.1	0.417
21	SS	27	SS5	SS 27	SS	SS5 27	Cell.1	747556				21	WT16	WT 27	27	WT	WT16 27	Cell.1	0.417
21	WT	27	WT17	WT 27	WT	WT17 27	Cell.1	748444				21	WT13	WT 27	27	WT	WT13 27	Cell.1	0.424
21	SS	31	SS9	SS 31	SS	SS9 31	Cell.1	772000				21	SS6	SS 31	31	SS	SS6 31	Cell.1	0.424
21	WT	27	WT16	WT 27	WT	WT16 27	Cell.1	793778				21	WT11	WT 27	27	WT	WT11 27	Cell.1	0.428
21	WT	27	WT15	WT 27	WT	WT15 27	Cell.1	899556				21	WT12	WT 27	27	WT	WT12 27	Cell.1	0.431
21	SS	27	SS1	SS 27	SS	SS1 27	Cell.1	915556				21	SS1	SS 27	27	SS	SS1 27	Cell.1	0.432
21	SS	27	SS19	SS 27	SS	SS19 27	Cell.1	933333				21	WT18	WT 27	27	WT	WT18 27	Cell.1	0.44
21	WT	27	WT18	WT 27	WT	WT18 27	Cell.1	971556				21	WT14	WT 27	27	WT	WT14 27	Cell.1	0.445
21	WT	27	WT10	WT 27	WT	WT10 27	Cell.1	983111				21	SS6	SS 27	27	SS	SS6 27	Cell.1	0.449
21	WT	27	WT13	WT 27	WT	WT13 27	Cell.1	1.00622e+06
21	WT	27	WT12	WT 27	WT	WT12 27	Cell.1	1.01067e+06
21	WT	27	WT11	WT 27	WT	WT11 27	Cell.1	1.13156e+06

## Sheet: DESeq2 WT vs SS
DESeq2 COMPARISON: WT vs SS
																Average relative abundance
ASV ID	More abundant in..	baseMean	log2FoldChange	lfcSE	stat	pvalue	padj	Domain	Phylum	Class	Order	Family	Genus	Species	ASV ID	SS1	SS19	SS2	SS3	SS4	SS5	SS6	SS7	SS8	SS9	WT10	WT11	WT12	WT13	WT14	WT15	WT16	WT17	WT18	SS	WT	SS+	SS-	Core?
3ed34e0162f55605da37b84ddca76fa6	NA	66.0377	-26.5748	2.0497	-12.9652	1.92726e-38	9.55067e-37	D_0__Bacteria	D_1__Proteobacteria	D_2__Gammaproteobacteria	D_3__Cellvibrionales	D_4__uncultured_Cellvibrionales	D_5__uncultured_Cellvibrionales	D_6__uncultured_Cellvibrionales	3ed34e0162f55605da37b84ddca76fa6	0	0	0	0	2.58102	0.0411738	0	0	0.18938	0.0225389	0	0	0	0	0	0	0	0	0	0.283411	0	0.0631268	0.377819	No
afe51b0a8e13fc134a074d84a9457cc1	NA	14.9575	-24.4623	3.0376	-8.05319	8.06666e-16	8.36681e-15	D_0__Bacteria	D_1__Proteobacteria	D_2__Gammaproteobacteria	D_3__Tenderiales	D_4__Tenderiaceae	D_5__Candidatus Tenderia	D_6__uncultured_Candidatus Tenderia	afe51b0a8e13fc134a074d84a9457cc1	0.676781	0	0.0357393	0	0	0	0	0	0	0	0	0	0	0	0	0	0	0	0	0.071252	0	0.225594	0.00510561	No
b96da1a2d861493d778ec89d08ea61c4	NA	8.17638	-22.5657	2.71531	-8.31054	9.52693e-17	1.03634e-15	D_0__Bacteria	D_1__Proteobacteria	D_2__Gammaproteobacteria	D_3__Cellvibrionales	D_4__uncultured_Cellvibrionales	D_5__uncultured_Cellvibrionales	D_6__uncultured_Cellvibrionales	b96da1a2d861493d778ec89d08ea61c4	0.382286	0	0.00456246	0	0	0	0	0	0	0	0	0	0	0	0	0	0	0	0	0.0386848	0	0.127429	0.00065178	No
6481c87fb86b92dfefddcb18a9fbc80a	NA	5.61218	-21.81	2.39661	-9.10038	9.00165e-20	1.48694e-18	D_0__Bacteria	D_1__Proteobacteria	D_2__Alphaproteobacteria	D_3__Rhodospirillales	D_4__Magnetospiraceae	D_5__Magnetospira	D_6__uncultured_Magnetospira	6481c87fb86b92dfefddcb18a9fbc80a	0	0.00277516	0	0	0	0	0.544679	0.00231911	0	0.00707256	0	0	0	0	0	0	0	0	0	0.0556846	0	0.000773036	0.0792182	No
96e5d69cd433ef70c0394c3f2f5f73d3	NA	9.78799	-13.5262	3.05038	-4.43428	9.23799e-06	4.57794e-05	D_0__Bacteria	D_1__Proteobacteria	D_2__Gammaproteobacteria	D_3__Oceanospirillales	D_4__Kangiellaceae	D_5__Aliikangiella	D_6__Aliikangiella marina	96e5d69cd433ef70c0394c3f2f5f73d3	0	0	0	0	0.407787	0.0249538	0	0	0	0	0	0	0	0	0	0	0	0	0	0.0432741	0	0	0.0618201	No
d780cd8027699d14c851323c3c051561	SS	139.731	-10.642	0.91389	-11.6447	2.44151e-31	8.37626e-30	D_0__Bacteria	D_1__Proteobacteria	D_2__Deltaproteobacteria	D_3__NB1-j	D_4__uncultured_Deltaproteobacterium_NB1-j	D_5__uncultured_Deltaproteobacterium_NB1-j	D_6__uncultured_Deltaproteobacterium_NB1-j	d780cd8027699d14c851323c3c051561	0.194294	0	0.221818	0.0156188	1.80955	0.853044	0.119687	3.21529	0.32546	0	0	0	0.00114974	0.000745179	0	0	0	0	0	0.675476	0.000210547	1.24501	0.431388	No
0a7c494b3a6d084c79a1c756920d7ddb	SS	66.6257	-9.08867	1.06165	-8.56091	1.11983e-17	1.28062e-16	D_0__Bacteria	D_1__Bacteroidetes	D_2__Bacteroidia	D_3__Cytophagales	D_4__Cyclobacteriaceae	D_5__Fabibacter	D_6__uncultured_Fabibacter	0a7c494b3a6d084c79a1c756920d7ddb	0.258819	0	0.00456246	0	2.38225	0.122674	0.0174927	0.0902611	0.0516502	0.0026276	0	0	0	0	0	0	0	0	0.0036578	0.293033	0.000406422	0.133577	0.361372	No
a8f050ce49761ed22c67f94304936c53	SS	27.7427	-8.48676	1.14265	-7.42725	1.1088e-13	9.69652e-13	D_0__Bacteria	D_1__Actinobacteria	D_2__Acidimicrobiia	D_3__Microtrichales	D_4__Microtrichaceae	D_5__Sva0996 marine group	D_6__uncultured_Microtrichaceae_Sva0996	a8f050ce49761ed22c67f94304936c53	0.948913	0	0.190863	0	0	0.115946	0.00359631	0.0884668	0.126281	0.0102384	0	0	0	0	0	0	0	0	0	0.148431	0	0.387887	0.0458063	No
bca63745f11345240ca81fc0d4f81955	SS	12.6608	-7.10684	1.07253	-6.62623	3.4437e-11	2.79253e-10	D_0__Bacteria	D_1__Proteobacteria	D_2__Deltaproteobacteria	D_3__NB1-j	D_4__uncultured_Deltaproteobacterium_NB1-j	D_5__uncultured_Deltaproteobacterium_NB1-j	D_6__uncultured_Deltaproteobacterium_NB1-j	bca63745f11345240ca81fc0d4f81955	0	0.0254661	0	0.04438	0.158435	0.00561461	0	0.0967099	0.00778995	0.235431	0	0	0	0	0	0	0	0	0	0.0573826	0	0.0348333	0.0670466	No
daca53da63a37acc07d397d685ef73da	SS	12.4922	-7.03572	0.80671	-8.72149	2.74557e-18	3.4706e-17	D_0__Bacteria	D_1__Bacteroidetes	D_2__Bacteroidia	D_3__Cytophagales	D_4__Cyclobacteriaceae	D_5__uncultured_Cyclobacteriaceae	D_6__uncultured_Cyclobacteriaceae	daca53da63a37acc07d397d685ef73da	0.180382	0.0355122	0.10685	0.0412337	0.00540887	0	0	0.140793	0.0737868	0.0052025	0.00283714	0	0	0	0	0	0	0	0	0.0589169	0.000315238	0.131654	0.0277439	No
6d7758296d45a7f88402d709aad82ccd	NA	13.0039	-6.9907	1.36551	-5.1195	3.0635e-07	1.98017e-06	D_0__Bacteria	D_1__Planctomycetes	D_2__Phycisphaerae	D_3__Phycisphaerales	D_4__Phycisphaeraceae	D_5__SM1A02	D_6__uncultured_Phycisphaeraceae_SM1A02	6d7758296d45a7f88402d709aad82ccd	0	0	0.178028	0.00354972	0.00298737	0.26877	0	0.115192	0.0024601	0	0	0	0	0	0.000771664	0	0	0	0	0.0570986	8.57405e-05	0.0392173	0.064762	No
a56a87f15f90af3078dcc33ea156959a	SS	99.6556	-6.7595	0.560183	-12.0666	1.58554e-33	6.42865e-32	D_0__Bacteria	D_1__Proteobacteria	D_2__Alphaproteobacteria	D_3__Parvibaculales	D_4__Parvibaculaceae	D_5__Pyruvatibacter	D_6__Pyruvatibacter mobilis	a56a87f15f90af3078dcc33ea156959a	0.845919	0.116778	0.137687	1.07012	0.733528	0.366838	1.04046	0.101348	0.0280869	0.0268162	0.0104646	0	0.000924727	0.00103887	0.000775134	0.0013481	0.000907738	0.0151691	0.00360572	0.446758	0.00380378	0.325118	0.49889	No
10b5e953da03974593fb8ee34a707eeb	SS	8.3519	-6.7108	1.21606	-5.51849	3.41919e-08	2.34609e-07	D_0__Bacteria	D_1__Proteobacteria	D_2__Alphaproteobacteria	D_3__Rhodospirillales	D_4__Magnetospiraceae	D_5__uncultured_Magnetospiraceae	D_6__uncultured_Magnetospiraceae	10b5e953da03974593fb8ee34a707eeb	0	0	0.0971787	0.00993923	0.00581297	0.00928322	0.141748	0.0799934	0.00885635	0	0	0	0	0	0	0	0	0	0	0.0352812	0	0.0296166	0.0377088	No
c4e15d6058783b96ca5d7c022dc4cf05	SS	15.8089	-6.56714	0.578595	-11.3501	7.40382e-30	2.2014e-28	D_0__Bacteria	D_1__Proteobacteria	D_2__Alphaproteobacteria	D_3__Rhodospirillales	D_4__Magnetospiraceae	D_5__uncultured_Magnetospiraceae	D_6__uncultured_Magnetospiraceae	c4e15d6058783b96ca5d7c022dc4cf05	0.084603	0.0326892	0.0297758	0.0864848	0.0779644	0.14077	0.0657357	0.15816	0.0262762	0.046553	0.0072026	0	0	0	0	0	0	0	0	0.0749012	0.000800289	0.0896797	0.0685676	No
eef106d8ce32faffb37c321030990a8f	SS	95.5897	-6.53149	1.15413	-5.65921	1.52071e-08	1.09393e-07	D_0__Bacteria	D_1__Proteobacteria	D_2__Gammaproteobacteria	D_3__Oceanospirillales	D_4__Pseudohongiellaceae	D_5__Pseudohongiella	D_6__uncultured_Polycyclovorans	eef106d8ce32faffb37c321030990a8f	0.0167159	0.608199	0.00988533	0.00301359	2.66015	0.643088	0.00252452	0	0.0817529	0.0246047	0.0123648	0	0	0	0	0	0	0	0	0.404994	0.00137386	0.0328229	0.564496	No
7a9faa267ad81a05a196978698bab007	SS	6.34552	-6.35747	1.1964	-5.31383	1.07347e-07	7.25402e-07	D_0__Bacteria	D_1__Proteobacteria	D_2__Alphaproteobacteria	D_3__Rhodovibrionales	D_4__Kiloniellaceae	D_5__uncultured_Kiloniellaceae	D_6__uncultured Rhodobium sp.	7a9faa267ad81a05a196978698bab007	0	0.000884111	0.0423885	0.00685291	0	0.0621311	0.10145	0.0652899	0.00928198	0	0	0	0	0	0	0	0	0	0	0.0288278	0	0.0248573	0.0305295	No
f2bb9610160e7ec6e458ed2c6f96ab26	NA	4.79952	-6.12179	1.29181	-4.73893	2.14853e-06	1.21297e-05	D_0__Bacteria	D_1__Bacteroidetes	D_2__Bacteroidia	D_3__Flavobacteriales	D_4__Flavobacteriaceae	D_5__Zeaxanthinibacter	D_6__uncultured_Zeaxanthinibacter	f2bb9610160e7ec6e458ed2c6f96ab26	0	0	0	0.115939	0.00528452	0.0383521	0.00359631	0.0807156	0.00881059	0	0	0	0	0	0	0	0	0	0	0.0252698	0	0.0298421	0.0233102	No
13cb7933c03a49196139ad64d63ceb06	SS	1649.8	-5.69615	0.553021	-10.3001	7.0412e-25	1.65283e-23	D_0__Bacteria	D_1__uncultured_Bacterium_1	D_2__uncultured_Bacterium_1	D_3__uncultured_Bacterium_1	D_4__uncultured_Bacterium_1	D_5__uncultured_Bacterium_1	D_6__uncultured_Bacterium_1	13cb7933c03a49196139ad64d63ceb06	0.0147932	0.473372	4.08134	18.4603	1.12793	0.568865	25.4857	20.5382	2.69167	2.62292	0.179292	0.077511	0.0112969	0.0152035	0.0289472	0.447344	0.333155	0.104464	0.0197632	7.60651	0.13522	7.74821	7.54578	No
bd8b46174a3c7e1c46a6ee83c6a80fc5	NA	2.70149	-5.3295	1.56386	-3.40791	0.000654629	0.00258376	D_0__Bacteria	D_1__Proteobacteria	D_2__Alphaproteobacteria	D_3__uncultured_Alphaproteobacterium	D_4__uncultured_Rhodobacteraceae	D_5__uncultured_Rhodobacteraceae	D_6__uncultured_Rhodobacteraceae	bd8b46174a3c7e1c46a6ee83c6a80fc5	0	0.00318157	0	0	0	0	0.0630985	0.0453321	0.00734369	0	0	0	0	0	0	0	0	0	0	0.0118956	0	0.0175586	0.00946858	No
7659577bc4696d1e0d4c5a41a08854d3	SS	3.12559	-5.26827	0.843631	-6.24476	4.24454e-10	3.26391e-09	D_0__Bacteria	D_1__Proteobacteria	D_2__Gammaproteobacteria	D_3__JTB23	D_4__uncultured_Gammaproteobacterium_JTB23	D_5__uncultured_Gammaproteobacterium_JTB23	D_6__uncultured_Gammaproteobacterium_JTB23	7659577bc4696d1e0d4c5a41a08854d3	0	0.0150498	0	0	0.0187763	0.0223337	0.00303458	0.011174	0.0397116	0.0424276	0.000896941	0	0	0	0	0	0	0	0	0.0152508	9.96602e-05	0.0169619	0.0145174	No
2b849922f3cda168ad0ad5727dfbae8f	NA	5.14773	-5.22886	1.72895	-3.0243	0.00249213	0.00903649	D_0__Bacteria	D_1__Proteobacteria	D_2__Alphaproteobacteria	D_3__Caulobacterales	D_4__Parvularculaceae	D_5__uncultured_Parvularculaceae	D_6__uncultured_Parvularculaceae	2b849922f3cda168ad0ad5727dfbae8f	0	0	0.0363622	0.00567956	0	0.00281101	0.149767	0.0139147	0	0	0	0	0	0	0	0	0	0	0	0.0208534	0	0.00463822	0.0278028	No
5733c49e3d08e169b663080df71ff31d	SS	3.53351	-5.10689	1.06868	-4.77867	1.76456e-06	1.02207e-05	D_0__Bacteria	D_1__Actinobacteria	D_2__Actinobacteria	D_3__PeM15	D_4__uncultured_Actinobacteria_PeM15_1	D_5__uncultured_Actinobacteria_PeM15_1	D_6__uncultured_Actinobacteria_PeM15_1	5733c49e3d08e169b663080df71ff31d	0.0089508	0.062151	0	0.0271388	0.00223815	0	0	0.0356266	0.00627728	0.0206787	0.00276398	0	0	0	0	0	0	0	0	0.0163061	0.000307109	0.0169516	0.0160295	No
4f838be0f5b1ae9e3c52b1625b083372	SS	38.7406	-4.81434	1.10053	-4.37455	1.21682e-05	5.96375e-05	D_0__Bacteria	D_1__Bacteroidetes	D_2__Bacteroidia	D_3__Cytophagales	D_4__Cyclobacteriaceae	D_5__Marinoscillum	D_6__bacterium DG873	4f838be0f5b1ae9e3c52b1625b083372	0	0.437305	0	0.0811852	0.241951	0.199195	0.00770638	0.51513	0.107082	0.209	0.0562498	0	0	0	0	0	0	0	0	0.179855	0.00624998	0.207404	0.168049	No
86d099bf7ae9fb1dd56a5ea9fb642d09	SS	3.88679	-4.46016	0.668481	-6.67208	2.52201e-11	2.08299e-10	D_0__Bacteria	D_1__Proteobacteria	D_2__Deltaproteobacteria	D_3__NB1-j	D_4__uncultured_Deltaproteobacterium_NB1-j	D_5__uncultured_Deltaproteobacterium_NB1-j	D_6__uncultured_Deltaproteobacterium_NB1-j	86d099bf7ae9fb1dd56a5ea9fb642d09	0.037192	0.0253335	0.00304164	0.0298841	0.0116686	0.0128385	0.0117483	0.0403153	0.00341668	0.0058939	0.0072026	0	0	0	0	0	0	0	0.000515103	0.0181333	0.000857523	0.0269747	0.0143441	No
d5ffb73d034b60569679bf991e9b92e0	SS	1.5803	-4.21971	1.0375	-4.06719	4.75836e-05	0.000223392	D_0__Bacteria	D_1__Bacteroidetes	D_2__Rhodothermia	D_3__Balneolales	D_4__Balneolaceae	D_5__Balneola	D_6__uncultured_Balneola	d5ffb73d034b60569679bf991e9b92e0	0	0	0.00120328	0.0200136	0.0010569	0	0.0277041	0.0203154	0.00147606	0.00175173	0	0	0	0	0	0.00092302	0	0	0	0.00735211	0.000102558	0.00726383	0.00738995	No
d75b09a8441691ba6d4bcbcebafde74b	SS	3.4712	-3.9829	0.794483	-5.0132	5.35328e-07	3.31606e-06	D_0__Bacteria	D_1__Bacteroidetes	D_2__Bacteroidia	D_3__Cytophagales	D_4__Cyclobacteriaceae	D_5__uncultured_Cyclobacteriaceae	D_6__uncultured_Cyclobacteriaceae	d75b09a8441691ba6d4bcbcebafde74b	0.000865112	0	0.00670357	0.00745532	0.00705822	0.0402119	0.0779653	0.00463106	0.0104578	0	0	0.00158045	0	0	0.000771664	0	0	0.00221195	0	0.0155348	0.000507118	0.00531799	0.0199135	No
55d09cbb80cca10daa95027be075e352	SS	0.880957	-3.6642	0.989756	-3.70213	0.000213798	0.000908132	D_0__Bacteria	D_1__Bacteroidetes	D_2__Rhodothermia	D_3__Balneolales	D_4__Balneolaceae	D_5__Balneola	D_6__uncultured_Balneola	55d09cbb80cca10daa95027be075e352	0	0	0.00424492	0.0128868	0.000528452	0	0.00558646	0.0143619	0.00193147	0.00335761	0	0	0	0	0	0	0	0	0	0.00428976	0	0.00543111	0.00380061	No
8bf587c7640b64e109cd87f63effc923	SS	365.208	-3.64607	0.818631	-4.45386	8.43395e-06	4.23552e-05	D_0__Bacteria	D_1__Proteobacteria	D_2__Gammaproteobacteria	D_3__Salinisphaerales	D_4__Algiphilaceae	D_5__Algiphilus	D_6__uncultured_Algiphilus	8bf587c7640b64e109cd87f63effc923	1.79081	2.76386	2.04447	0.888186	1.19197	1.18145	1.47187	1.36547	1.83429	2.02194	0.540717	0.00163623	0	0	0.000821666	0.00290602	0.000907738	0.000817688	0.619929	1.65543	0.129748	1.66353	1.65196	YES for SS
d76f4b7a9023d9bcc359528501185dae	NA	55.6822	-3.6353	1.08062	-3.36408	0.000768003	0.00297852	D_0__Bacteria	D_1__Proteobacteria	D_2__Gammaproteobacteria	D_3__Cellvibrionales	D_4__Spongiibacteraceae	D_5__Litorivivens	D_6__uncultured_Litorivivens	d76f4b7a9023d9bcc359528501185dae	0.385289	0.353031	0.124715	0.2877	0.0776824	0.474102	0.414044	0.243861	0.182344	0.00565539	0.18965	0.00420387	0	0	0	0	0	0	0	0.254842	0.0215393	0.270498	0.248133	No
8452557898d29336c830059bb5aafb5a	NA	0.75406	-3.25143	0.986137	-3.29714	0.000976753	0.00372335	D_0__Bacteria	D_1__Proteobacteria	D_2__Alphaproteobacteria	D_3__Rhizobiales	D_4__Rhizobiaceae	D_5__Roseitalea	D_6__uncultured_Roseitalea	8452557898d29336c830059bb5aafb5a	0.0065535	0.00433486	0.00315871	0.00162069	0.00248025	0.00592891	0.00155238	0.00268688	0.00091765	0.00290758	0	0	0	0.000397494	0	0	0	0	0	0.00321414	4.4166e-05	0.00338601	0.00314048	No
f449a6195bf4ce111aa3b7d9f45952f1	SS	0.854448	-3.21715	0.847672	-3.79527	0.000147483	0.000638614	D_0__Bacteria	D_1__Proteobacteria	D_2__Alphaproteobacteria	D_3__Rhizobiales	D_4__Rhizobiaceae	D_5__uncultured_Rhizobiaceae	D_6__uncultured_Rhizobiaceae	f449a6195bf4ce111aa3b7d9f45952f1	0.00305724	0.0049498	0.0099533	0.00317992	0	0.0051878	0	0.00594996	0.00347673	0.00168465	0	0	0	0.000372589	0.000896234	0	0	0	0	0.00374394	0.00014098	0.00416131	0.00356507	No
d1d6ea45c6d57c434b971611758d6a2d	SS	15.7426	-3.15922	0.812043	-3.89046	0.000100053	0.000455344	D_0__Bacteria	D_1__Bacteroidetes	D_2__Bacteroidia	D_3__Flavobacteriales	D_4__NS9 marine group	D_5__uncultured_Flavobacteriales_NS9	D_6__uncultured_Flavobacteriales_NS9	d1d6ea45c6d57c434b971611758d6a2d	0.149514	0.111309	0.0798515	0.0170944	0.0655767	0	0.0495354	0.105362	0.0412788	0.0040173	0.0117762	0.00122717	0.0350973	0.00184078	0	0	0	0.00250163	0	0.0623539	0.00582701	0.0987183	0.0467692	No
a0df6d193a950f8576112c7382c8bb37	SS	0.847518	-3.11319	0.755666	-4.1198	3.79203e-05	0.00017992	D_0__Bacteria	D_1__Proteobacteria	D_2__Alphaproteobacteria	D_3__Rhizobiales	D_4__Rhizobiaceae	D_5__uncultured_Rhizobiaceae	D_6__uncultured_Rhizobiaceae	a0df6d193a950f8576112c7382c8bb37	0.00435814	0.00377604	0.0092552	0.00492388	0.00213514	0.0011244	0.00398805	0.00518577	0	0.0023159	0.000896941	0	0	0.000372589	0	0	0	0	0	0.00370625	0.000141059	0.0031813	0.00393123	No
85f62e156c1839f4ad6896c68fc150cf	NA	308.543	-3.07134	0.893152	-3.43876	0.00058438	0.00234805	D_0__Bacteria	D_1__Proteobacteria	D_2__Gammaproteobacteria	D_3__Cellvibrionales	D_4__BD2-7	D_5__uncultured_Cellvibrionales_BD2-7	D_6__uncultured_Cellvibrionales_BD2-7	85f62e156c1839f4ad6896c68fc150cf	1.31922	4.01144	0.0288956	0.88466	0.00158536	0	0.0714966	0.568966	0.103137	6.06747	0.152966	0.00122717	0.29661	0.012045	0.000775134	0	0.00408482	0.429262	0.031791	1.30569	0.103196	0.663774	1.58079	No
d783053c90e91b51fa05b2a4d786a351	SS	1.94996	-2.89198	0.519356	-5.5684	2.57086e-08	1.79157e-07	D_0__Bacteria	D_1__Proteobacteria	D_2__Alphaproteobacteria	D_3__Rhizobiales	D_4__Stappiaceae	D_5__Labrenzia	D_6__uncultured_Labrenzia	d783053c90e91b51fa05b2a4d786a351	0.00216278	0.0155836	0.00765162	0.0111765	0.00918812	0.0110931	0.0096653	0.0114458	0.00439438	0.0041301	0.000896941	0	0	0.00214334	0.00275603	0.000887784	0.000782718	0.000817688	0	0.00864914	0.000920501	0.006001	0.00978405	No
efeeaf66b9a004b23a2df59cc6475b1e	SS	1426.46	-2.75651	0.424046	-6.5005	8.0054e-11	6.37573e-10	D_0__Bacteria	D_1__Proteobacteria	D_2__Alphaproteobacteria	D_3__Rhizobiales	D_4__Rhizobiaceae	D_5__Roseitalea	D_6__uncultured_Roseitalea	efeeaf66b9a004b23a2df59cc6475b1e	8.24553	5.66783	7.3243	5.0389	5.01451	5.98992	5.92067	6.57531	2.68412	4.96137	0.441965	0.0137757	0.00869786	3.1646	0.219579	1.10849	2.43461	0.705449	0.0436161	5.74225	0.904531	5.83499	5.7025	YES for SS
5b456e331f87630d8d068c17aff30de3	SS	6.82601	-2.54724	0.538173	-4.73313	2.2108e-06	1.23252e-05	D_0__Bacteria	D_1__Planctomycetes	D_2__Planctomycetacia	D_3__Planctomycetales	D_4__uncultured_Planctomycetales	D_5__uncultured_Planctomycetales	D_6__uncultured_Planctomycetales	5b456e331f87630d8d068c17aff30de3	0.016081	0.00721618	0.0684694	0.0339586	0.018553	0.0264046	0.039066	0.0177127	0.0347489	0.00160077	0.0170381	0.00868463	0	0.000745179	0	0	0	0.00553491	0.00804581	0.0263811	0.00444985	0.0228475	0.0278955	No
8504d85edd54dd346ca739d1d9990061	NA	0.611707	-2.42859	0.765287	-3.17344	0.00150642	0.00559887	D_0__Bacteria	D_1__Proteobacteria	D_2__Alphaproteobacteria	D_3__Rhizobiales	D_4__Stappiaceae	D_5__Labrenzia	D_6__uncultured_Labrenzia	8504d85edd54dd346ca739d1d9990061	0.000865112	0.000462526	0.00257933	0.000810347	0.00213514	0.00210607	0.00462753	0.00549588	0.00385427	0.00100817	0	0.00107987	0.000766495	0.000368156	0	0	0	0.000866251	0	0.00239444	0.000342308	0.00340509	0.0019613	No
b3dc250f4113f4d5e0ca8aa56d9c3d17	NA	1.06248	-2.41859	0.742479	-3.25745	0.00112418	0.00424903	D_0__Bacteria	D_1__Proteobacteria	D_2__Alphaproteobacteria	D_3__Rhizobiales	D_4__Stappiaceae	D_5__Labrenzia	D_6__uncultured_Labrenzia	b3dc250f4113f4d5e0ca8aa56d9c3d17	0.00131396	0.000884111	0.00173254	0.0129258	0.00597474	0.00272992	0.00761945	0.00740425	0.00340753	0.00237837	0	0.000818116	0	0.000368156	0.0031936	0.00133168	0	0	0	0.00463706	0.000634616	0.00404191	0.00489213	No
4d97ae41f36489b5291eaa967d28fa89	SS	156.239	-2.30447	0.480435	-4.79664	1.6135e-06	9.4687e-06	D_0__Bacteria	D_1__Bacteroidetes	D_2__Bacteroidia	D_3__Flavobacteriales	D_4__NS9 marine group	D_5__uncultured_Flavobacteriales_NS9	D_6__uncultured_Flavobacteriales_NS9	4d97ae41f36489b5291eaa967d28fa89	0.648667	0.834209	0.114875	1.15143	0.490145	0.834795	0.631762	1.22429	0.448991	0.0735182	0.238133	0.0475294	0.00492755	0.0294216	0.455925	0.139424	0.00692404	0.0734594	0.156314	0.645268	0.128007	0.773982	0.590104	No
8f0314a4e5ba864d60a8a8f662b300d4	SS	164.423	-2.16057	0.452521	-4.77451	1.80147e-06	1.03007e-05	D_0__Bacteria	D_1__Proteobacteria	D_2__Alphaproteobacteria	D_3__Rhodospirillales	D_4__Terasakiellaceae	D_5__uncultured_Terasakiellaceae	D_6__uncultured_Terasakiellaceae	8f0314a4e5ba864d60a8a8f662b300d4	0.22587	0.877035	1.16113	0.363119	0.685307	0.0770287	0.00463863	0.156786	2.79147	0.105362	0.0636685	0.290102	0.110163	0.0564627	0.23524	0.150984	0.0212383	0.249856	0.0660841	0.644776	0.1382	1.05804	0.467661	No
6c6606b5d55e41bb31f6cf665696c766	SS	102.233	-2.0618	0.400291	-5.15075	2.59448e-07	1.70167e-06	D_0__Bacteria	D_1__Actinobacteria	D_2__Actinobacteria	D_3__Micrococcales	D_4__Microbacteriaceae	D_5__uncultured_Microbacteriaceae	D_6__uncultured_Microbacteriaceae	6c6606b5d55e41bb31f6cf665696c766	1.48422	0.180208	0.149907	1.10506	0.0618289	0.162313	0.0669987	0.0679538	0.602963	0.261364	0.0327905	0.0533533	0.0739094	0.0564663	0.0494808	0.170024	0.131307	0.181631	0.103283	0.414282	0.094694	0.71838	0.283955	No
f0239ba674bd407e955efb1813658fd8	SS	2624.83	-2.00156	0.231427	-8.64875	5.20645e-18	6.11073e-17	D_0__Bacteria	D_1__Proteobacteria	D_2__Alphaproteobacteria	D_3__Rhizobiales	D_4__Stappiaceae	D_5__Labrenzia	D_6__uncultured_Labrenzia	f0239ba674bd407e955efb1813658fd8	3.8809	7.4724	10.6609	12.4433	10.6656	14.3999	13.942	10.6584	9.87226	8.00686	2.57112	2.35143	0.946521	3.02973	2.93784	2.20316	2.65446	1.04181	1.90686	10.2003	2.18255	8.13719	11.0844	YES for both
1d43815813ca2ee09a1c4789300f3408	NA	211.243	-1.97714	0.387195	-5.1063	3.28524e-07	2.09317e-06	D_0__Bacteria	D_1__Proteobacteria	D_2__Gammaproteobacteria	D_3__Oceanospirillales	D_4__Pseudohongiellaceae	D_5__Pseudohongiella	D_6__uncultured_Polycyclovorans	1d43815813ca2ee09a1c4789300f3408	1.72742	1.04408	0.0763319	0.613634	0.0711056	0.0921351	0.207165	0.525527	3.30299	0.781506	0.148635	0.187666	0.145286	0.198073	0.124214	0.666091	0.14042	0.234001	0.0261427	0.84419	0.207837	1.85198	0.412279	No
40fbd3a7827374ed6cfacced463d80ef	NA	1044.75	0.676677	0.214262	3.15817	0.00158761	0.00585184	D_0__Bacteria	D_1__Bacteroidetes	D_2__Bacteroidia	D_3__Sphingobacteriales	D_4__NS11-12 marine group	D_5__uncultured_Sphingobacteriales_NS11-12	D_6__uncultured_Sphingobacteriales_NS11-12	40fbd3a7827374ed6cfacced463d80ef	2.15447	2.85922	2.41159	2.29859	1.98203	0.964683	2.34045	0.742482	2.9939	2.54388	4.39375	1.30216	2.38849	2.92282	3.13345	3.78991	2.34546	2.65117	4.43146	2.12913	3.03985	1.96362	2.20006	YES
273a94b43baaa36f6d355ffa9e801a1b	NA	129.693	0.786498	0.206096	3.81618	0.000135533	0.000598494	D_0__Bacteria	D_1__Bacteroidetes	D_2__Bacteroidia	D_3__Cytophagales	D_4__Flammeovirgaceae	D_5__Flexithrix	D_6__Flexithrix dorotheae	273a94b43baaa36f6d355ffa9e801a1b	0.374737	0.0721782	0.388065	0.240983	0.151463	0.0919387	0.210492	0.261201	0.331189	0.134584	0.64338	0.696792	0.270344	0.433669	0.178652	0.279908	0.2702	0.281455	0.565572	0.225683	0.402219	0.322376	0.184244	YES
92d6ffe25278cf4129bc66bfa1d6579b	NA	86.8259	0.809092	0.26172	3.09144	0.00199187	0.00728175	D_0__Bacteria	D_1__Gemmatimonadetes	D_2__BD2-11 terrestrial group	D_3__uncultured Gemmatimonadetes bacterium	D_4__uncultured Gemmatimonadetes bacterium	D_5__uncultured Gemmatimonadetes bacterium	D_6__uncultured Gemmatimonadetes bacterium	92d6ffe25278cf4129bc66bfa1d6579b	0.118838	0.175331	0.229009	0.233596	0.197488	0.144391	0.194089	0.195919	0.0305372	0.214195	0.228987	0.159241	0.221295	0.188327	0.171153	0.316047	0.440738	0.302513	0.182512	0.173339	0.245646	0.115098	0.1983	YES
73f5bbe3b46eb015602e5bb77ffcb145	NA	207.485	1.56104	0.169982	9.18357	4.17036e-20	7.15378e-19	D_0__Bacteria	D_1__Proteobacteria	D_2__Alphaproteobacteria	D_3__Rhodovibrionales	D_4__Kiloniellaceae	D_5__uncultured_Kiloniellaceae	D_6__uncultured_Kiloniellaceae	73f5bbe3b46eb015602e5bb77ffcb145	0.315562	0.227191	0.339653	0.276872	0.204381	0.24182	0.326924	0.367544	0.13618	0.243747	0.586567	1.12994	0.548309	0.675675	0.808461	0.774436	0.639264	0.477718	0.770241	0.267987	0.71229	0.273095	0.265798	YES
faa9fbf1b6191e263ec9cbb39c6bd886	NA	9.05234	1.66158	0.465736	3.56764	0.000360209	0.00147388	D_0__Bacteria	D_1__Proteobacteria	D_2__Alphaproteobacteria	D_3__Caulobacterales	D_4__Parvularculaceae	D_5__uncultured_Parvularculaceae	D_6__uncultured_Parvularculaceae	faa9fbf1b6191e263ec9cbb39c6bd886	0.011683	0.00713321	0.00486056	0.00547419	0.0230982	0.0500824	0.00765084	0.007141	0.00284912	0.00472453	0.0165907	0.0170716	0.00490187	0.00368351	0.14392	0.0259251	0.00901122	0.0299958	0.025507	0.0124697	0.030734	0.00722439	0.0147177	No
50bb7f8fe47e8dfef2396f53622589b0	NA	1919.53	1.77321	0.352142	5.03548	4.76644e-07	2.99413e-06	D_0__Bacteria	D_1__Proteobacteria	D_2__Alphaproteobacteria	D_3__Rhodobacterales	D_4__Rhodobacteraceae	D_5__Tropicimonas	D_6__uncultured_Tropicimonas	50bb7f8fe47e8dfef2396f53622589b0	1.44597	4.22331	0.0287765	0.660695	4.49591	2.06493	0.161104	3.09199	2.7762	4.14826	4.94216	7.31888	4.48125	4.37613	10.0689	8.67781	9.37499	4.88151	13.8798	2.30971	7.55572	2.43805	2.25471	YES
1410e991b3ed5febfffe4c020bb82578	NA	287.043	1.79941	0.526672	3.41657	0.000634152	0.00252528	D_0__Bacteria	D_1__Proteobacteria	D_2__Gammaproteobacteria	D_3__UBA4486	D_4__uncultured_Gammaproteobacterium_UBA4486	D_5__uncultured_Gammaproteobacterium_UBA4486	D_6__uncultured_Gammaproteobacterium_UBA4486	1410e991b3ed5febfffe4c020bb82578	0	0.200084	0.691298	0.0624843	2.01704	0.0411738	0.0574802	0.417389	0.12048	0.266968	0.309491	0.588856	1.14972	0.419937	2.89341	1.29435	0.54629	0.87684	0.0730475	0.38744	0.905771	0.17929	0.476648	No
66986c4feae7f80b67f29196bef82163	NA	326.949	1.83154	0.245107	7.47242	7.87335e-14	7.16636e-13	D_0__Bacteria	D_1__Planctomycetes	D_2__Phycisphaerae	D_3__Phycisphaerales	D_4__Phycisphaeraceae	D_5__SM1A02	D_6__Nannochloropsis gaditana	66986c4feae7f80b67f29196bef82163	0.213432	0.193631	0.226183	0.241742	0.0648924	0.785993	0.754153	0.528175	0.272576	0.630787	1.94542	0.993923	0.967576	2.33863	0.487507	1.1828	1.49116	0.899249	1.05871	0.391156	1.26278	0.338061	0.413911	YES
ba0c174d29ff6a18d25f222cb8110aa1	NA	189.4	1.85673	0.477711	3.88671	0.000101611	0.000457761	D_0__Bacteria	D_1__Proteobacteria	D_2__Gammaproteobacteria	D_3__Oceanospirillales	D_4__Alcanivoracaceae	D_5__Alcanivorax	D_6__uncultured_Alcanivorax	ba0c174d29ff6a18d25f222cb8110aa1	0.185203	0.102142	0.100151	0.248813	0.215268	0.459334	0.127745	0.0299356	0.544756	0.199714	0.500938	0.312333	0.0426775	1.36012	0.844691	0.95479	0.528675	0.460201	0.770188	0.221306	0.641624	0.253298	0.207595	No
bc62c2b699ff3ab4aa0fb330a0d36a75	NA	302.659	1.97934	0.32309	6.12628	8.99564e-10	6.68676e-09	D_0__Bacteria	D_1__Actinobacteria	D_2__Acidimicrobiia	D_3__Actinomarinales	D_4__uncultured_Actinomarinales_4	D_5__uncultured_Actinomarinales_4	D_6__uncultured_Actinomarinales_4	bc62c2b699ff3ab4aa0fb330a0d36a75	0.917728	0.0557262	0.193984	0.328063	0.256065	0.355747	0.211137	0.37026	0.0820729	0.249456	3.76956	2.06596	0.325654	0.191306	1.40421	1.59298	1.10137	0.290532	0.290772	0.302024	1.22582	0.456687	0.23574	YES
ee515bbd597271cd894b7551686ade50	NA	1.06861	2.06475	0.612609	3.37042	0.000750528	0.00293628	D_0__Bacteria	D_1__Proteobacteria	D_2__Alphaproteobacteria	D_3__Rhodobacterales	D_4__Rhodobacteraceae	D_5__uncultured_Rhodobacteraceae	D_6__uncultured_Rhodobacteraceae	ee515bbd597271cd894b7551686ade50	0.00351914	0.00231535	0	0	0.00295313	0	0	0.00288992	0	0	0.0029756	0.00537119	0.000766495	0.0039274	0.00696219	0.00577444	0.00621257	0.00245306	0.00815606	0.00116775	0.00473322	0.00213635	0.00075264	No
18de3b1dbc33f9fb94d54da48d0052b3	NA	19.1103	2.17138	0.682873	3.17977	0.00147391	0.00552406	D_0__Bacteria	D_1__Proteobacteria	D_2__Alphaproteobacteria	D_3__Caulobacterales	D_4__Parvularculaceae	D_5__uncultured_Parvularculaceae	D_6__uncultured_Parvularculaceae	18de3b1dbc33f9fb94d54da48d0052b3	0.0366186	0.00508779	0	0.0339029	0.00634142	0.0913763	0.00513758	0.000479148	0.000492019	0.00120058	0.060519	0.0595305	0.00630798	0.0752473	0.039769	0.110631	0.244086	0.104901	0.00925405	0.0180636	0.0789162	0.0125299	0.0204352	No
0a8ea1f7b29628db29fb6cc3872f9107	NA	1478.34	2.37708	0.648806	3.66378	0.000248524	0.0010359	D_0__Bacteria	D_1__Bacteroidetes	D_2__Bacteroidia	D_3__Cytophagales	D_4__Cyclobacteriaceae	D_5__uncultured_Cyclobacteriaceae	D_6__uncultured_Cyclobacteriaceae	0a8ea1f7b29628db29fb6cc3872f9107	0.0113524	1.1227	10.0954	0.511715	4.337	16.4828	0.361431	0.0726779	0.0311837	8.30765	0.00888522	5.93195	0.638031	0.0427258	0.0151856	9.8077	0.771469	4.14611	0.683716	4.13339	2.44953	0.0384047	5.88839	No
53670a997085c679a195d1e5243435c3	NA	0.9341	2.38065	0.658948	3.61279	0.000302914	0.00125092	D_0__Bacteria	D_1__Proteobacteria	D_2__Alphaproteobacteria	D_3__Rhodobacterales	D_4__Rhodobacteraceae	D_5__Tropicimonas	D_6__uncultured_Tropicimonas	53670a997085c679a195d1e5243435c3	0	0.00238846	0	0	0	0.00279752	0	0.00193162	0	0.0014666	0.00132834	0.00266032	0.0028339	0.00289295	0.0101484	0.00600188	0.0044204	0	0.00553053	0.00085842	0.00397964	0.000643874	0.000950368	No
110414306b3465e9d5be0949344bd69a	WT	18.3981	2.45151	0.519113	4.7225	2.32958e-06	1.28271e-05	D_0__Bacteria	D_1__Proteobacteria	D_2__Deltaproteobacteria	D_3__NB1-j	D_4__uncultured_Deltaproteobacterium_NB1-j	D_5__uncultured_Deltaproteobacterium_NB1-j	D_6__uncultured_Deltaproteobacterium_NB1-j	110414306b3465e9d5be0949344bd69a	0	0.000884111	0	0.021424	0.0323687	0	0	0.0498144	0.00494363	0.0340684	0.205241	0.027228	0.0958285	0.0525672	0.028007	0.116172	0.0402436	0.0593327	0.104967	0.0143503	0.0810652	0.0182527	0.0126779	No
f08bc3b2b5a3d2ee442c58d3cb58c3ff	WT	5.07999	2.55372	0.673573	3.7913	0.000149859	0.000642666	D_0__Bacteria	D_1__Proteobacteria	D_2__Alphaproteobacteria	D_3__uncultured_Alphaproteobacterium_17	D_4__uncultured_Alphaproteobacterium_17	D_5__uncultured_Alphaproteobacterium_17	D_6__uncultured_Alphaproteobacterium_17	f08bc3b2b5a3d2ee442c58d3cb58c3ff	0	0	0.0022618	0.00162069	0.0104067	0.00779443	0.00409509	0.0100288	0.00193147	0	0.0202626	0.018675	0.00120296	0.00110447	0.0234702	0.00319533	0.00641232	0.0906947	0.027199	0.00381389	0.0213574	0.00398675	0.00373981	No
5f2e9c1f54abfeb4330c917ec662041f	WT	190.757	2.5929	0.419344	6.18322	6.28082e-10	4.74787e-09	D_0__Bacteria	D_1__Proteobacteria	D_2__Gammaproteobacteria	D_3__uncultured_Gammaproteobacterium_20	D_4__uncultured_Gammaproteobacterium_20	D_5__uncultured_Gammaproteobacterium_20	D_6__uncultured_Gammaproteobacterium_20	5f2e9c1f54abfeb4330c917ec662041f	0.157664	0.50299	0.0317443	0.031814	0.0771156	0.0229261	0.111702	0.00907978	0.236998	0.455472	0.511993	0.50777	1.37643	0.365281	1.35417	0.337801	0.531645	0.522161	0.77188	0.163751	0.697681	0.13458	0.176252	YES for WT
7247fb6f92a68249edb74c2ce602e66b	WT	1.5872	2.76363	0.605408	4.56491	4.99711e-06	2.59153e-05	D_0__Bacteria	D_1__Chloroflexi	D_2__Dehalococcoidia	D_3__SAR202 clade	D_4__uncultured_Dehalococcoidia_SAR202	D_5__uncultured_Dehalococcoidia_SAR202	D_6__uncultured_Dehalococcoidia_SAR202	7247fb6f92a68249edb74c2ce602e66b	0.00691228	0	0	0	0	0.00111091	0	0	0	0	0.0076237	0.00870755	0.0078516	0.00793161	0.00746969	0.00463354	0.000907738	0.00361351	0.015289	0.000802319	0.00711421	0.00230409	0.000158702	No
200d7e0fb8d749de98379a10543fc39d	WT	0.927136	3.25891	0.849995	3.83404	0.000126058	0.00056222	D_0__Bacteria	D_1__Bacteroidetes	D_2__Bacteroidia	D_3__Cytophagales	D_4__Cyclobacteriaceae	D_5__Fabibacter	D_6__Flammeovirgaceae bacterium EF2C-B566	200d7e0fb8d749de98379a10543fc39d	0	0	0	0	0	0	0	0.000958295	0	0	0.00186704	0.00477882	0.00577425	0.0059193	0.00155027	0.00265598	0.0108645	0	0.00220041	9.58295e-05	0.00395673	0.000319432	0	No
e328ac773d38035cc470c43d5f58761b	WT	1.76788	3.31361	0.724466	4.57387	4.78808e-06	2.51233e-05	D_0__Bacteria	D_1__Planctomycetes	D_2__Planctomycetacia	D_3__Pirellulales	D_4__Pirellulaceae	D_5__Rhodopirellula	D_6__planctomycete str. 610	e328ac773d38035cc470c43d5f58761b	0.00131396	0.00132617	0	0	0	0.00111091	0.00459018	0	0	0	0.0126049	0.00322814	0.00861962	0.0287051	0.0023254	0.00358398	0.00780963	0.00327821	0.00450008	0.000834122	0.00829502	0.000437986	0.00100389	No
5ae1c674d94d266e02096cd106f270eb	WT	41.387	3.56297	0.800056	4.4534	8.45205e-06	4.23552e-05	D_0__Bacteria	D_1__Proteobacteria	D_2__Deltaproteobacteria	D_3__Bdellovibrionales	D_4__Bdellovibrionaceae	D_5__Bdellovibrio	D_6__uncultured_Bdellovibrio	5ae1c674d94d266e02096cd106f270eb	0.382522	0	0.0106457	0	0	0	0	0.00115955	0	0	0.124694	0.22692	0.11447	0.189528	0.401605	0.0308081	0.206008	0.0636621	0.068581	0.0394327	0.158475	0.127894	0.00152082	No
5818020cfec2882336cbaf4eceacd8e5	WT	127.652	3.58496	0.799794	4.48236	7.38213e-06	3.7844e-05	D_0__Bacteria	D_1__Proteobacteria	D_2__Alphaproteobacteria	D_3__Micavibrionales	D_4__Micavibrionaceae	D_5__uncultured_Micavibrionaceae	D_6__uncultured_Micavibrionaceae	5818020cfec2882336cbaf4eceacd8e5	0.0976416	0	0.115152	0.0161098	0.066222	0.0220344	0.0195995	0.119194	0.0317891	0.000800384	0.0457425	0.00588542	0	0.0236484	2.0479	0.447532	1.31553	0.167207	1.49461	0.0488542	0.616451	0.0828749	0.0342739	No
84b9211e49cc940dcacc91028f07ceec	NA	1.62026	3.70419	1.04263	3.55275	0.000381232	0.00154572	D_0__Bacteria	D_1__Patescibacteria	D_2__Parcubacteria	D_3__Candidatus Kaiserbacteria	D_4__uncultured_Candidatus Kaiserbacteria	D_5__uncultured_Candidatus Kaiserbacteria	D_6__uncultured_Candidatus Kaiserbacteria	84b9211e49cc940dcacc91028f07ceec	0	0	0	0	0	0.00616399	0	0	0	0	0.0118418	0.0164925	0	0.00326554	0.00301572	0.00582032	0.017878	0.00742415	0	0.000616399	0.00730422	0	0.00088057	No
f94a44d0959f17adbc586535eae2ff8f	WT	51.2206	3.77779	0.894251	4.22453	2.39443e-05	0.00011483	D_0__Bacteria	D_1__Proteobacteria	D_2__Alphaproteobacteria	D_3__uncultured_Alphaproteobacterium	D_4__uncultured_Rhodobacteraceae	D_5__uncultured_Rhodobacteraceae	D_6__uncultured_Rhodobacteraceae	f94a44d0959f17adbc586535eae2ff8f	0.277749	0	0.0258539	0	0	0.000555457	0	0	0	0	0.149377	0.0156348	0.337782	0.376588	0.339329	0.433203	0.289378	0.0333287	0	0.0304159	0.219402	0.0925831	0.00377277	No
d0ed802b25f778de987f15c1385abe74	WT	116.597	3.82666	0.781396	4.89721	9.7205e-07	5.93883e-06	D_0__Bacteria	D_1__Proteobacteria	D_2__Gammaproteobacteria	D_3__Alteromonadales	D_4__Marinobacteraceae	D_5__Marinobacter	D_6__uncultured_Marinobacter	d0ed802b25f778de987f15c1385abe74	0.00439893	1.04524	0	0	1.00499	0.149099	0	0.00231911	0	0.000800384	0.810262	0.303497	0.154163	0.220167	0.342544	0.142404	0.222412	0.553726	0.351168	0.220685	0.344482	0.00223935	0.314305	No
28762e4d29e5abd139be96c6419bc0c7	WT	1.3544	3.85855	0.971028	3.97367	7.07734e-05	0.000325412	D_0__Bacteria	D_1__Proteobacteria	D_2__Alphaproteobacteria	D_3__uncultured_Alphaproteobacterium_4	D_4__uncultured_Alphaproteobacterium_4	D_5__uncultured_Alphaproteobacterium_4	D_6__uncultured_Alphaproteobacterium_4	28762e4d29e5abd139be96c6419bc0c7	0	0	0	0	0	0	0	0	0	0.00168465	0.00666253	0.0248993	0.00240593	0	0.00321166	0.00138453	0.0199612	0.000929506	0	0.000168465	0.00660608	0	0.000240664	No
13a1d02e3c73e0d7d9ede944aa0712af	WT	1.58991	3.865	0.901797	4.28589	1.82007e-05	8.82337e-05	D_0__Bacteria	D_1__Proteobacteria	D_2__Gammaproteobacteria	D_3__uncultured_Gammaproteobacterium_5	D_4__uncultured_Gammaproteobacterium_5	D_5__uncultured_Gammaproteobacterium_5	D_6__uncultured_Gammaproteobacterium_5	13a1d02e3c73e0d7d9ede944aa0712af	0	0	0	0	0	0	0	0	0	0.0029332	0.00425813	0.0112104	0.00529053	0.00476477	0.0174265	0.00415359	0.0136073	0.00594446	0	0.00029332	0.0074062	0	0.000419028	No
6a0d3cf5dfe81e195cb69d8962adcb47	WT	128.888	3.87112	0.799101	4.84434	1.27035e-06	7.65646e-06	D_0__Bacteria	D_1__Bacteroidetes	D_2__Bacteroidia	D_3__Flavobacteriales	D_4__Crocinitomicaceae	D_5__uncultured_Crocinitomicaceae	D_6__uncultured_Crocinitomicaceae	6a0d3cf5dfe81e195cb69d8962adcb47	0.049268	0.243342	0	0	0.109103	0.0349354	0	0	0	0.643847	0.945947	0.693571	0.53202	0.252248	0.36714	0.289501	0.658645	0.456802	0.519333	0.10805	0.523912	0.0164227	0.147318	No
f71d19f460dd5c2803e37477cdef1ef0	WT	73.5327	4.04683	0.723737	5.59157	2.25029e-08	1.59306e-07	D_0__Bacteria	D_1__Proteobacteria	D_2__Gammaproteobacteria	D_3__Salinisphaerales	D_4__Salinisphaeraceae	D_5__Salinisphaera	D_6__uncultured_Salinisphaera	f71d19f460dd5c2803e37477cdef1ef0	0.0237542	0	0.139229	0.0583289	0.00739833	0	0.0870515	0.00811688	0	0	0.169216	0.289967	0.385429	0.352936	0.371495	0.0739048	0.48173	0.29618	0.0337407	0.0323879	0.272733	0.0106237	0.0417153	No
dfe02187aa7832d02e723ab6593a1cbd	WT	88.9536	4.04983	0.523618	7.73432	1.03955e-14	9.65915e-14	D_0__Bacteria	D_1__Proteobacteria	D_2__Alphaproteobacteria	D_3__Rhodospirillales	D_4__Magnetospiraceae	D_5__uncultured_Magnetospiraceae	D_6__uncultured_Magnetospiraceae	dfe02187aa7832d02e723ab6593a1cbd	0.0140766	0.32941	0	0.226327	0.010569	0.102241	0.00102752	0	0.00229043	0.252937	0.297884	0.365579	0.329429	0.386503	0.158539	0.160624	0.673281	0.294404	0.317165	0.0938879	0.33149	0.00545567	0.131787	YES for WT
4e38f3b8f5207e2898e3b1894c99eca6	WT	26.6566	4.10607	0.796974	5.15207	2.57622e-07	1.70167e-06	D_0__Bacteria	D_1__Bacteroidetes	D_2__Bacteroidia	D_3__Cytophagales	D_4__Cyclobacteriaceae	D_5__Ekhidna	D_6__uncultured_Ekhidna	4e38f3b8f5207e2898e3b1894c99eca6	0.0184755	0.0572123	0	0.00469123	0.00248025	0.000623846	0	0	0.00381738	0.00469427	0.00908263	0.117784	0.0107184	0.0019309	0.454556	0.383054	0.0653765	0.00129938	0.0993253	0.00919947	0.127014	0.00743096	0.00995741	No
6ea487ffc1d9e29619751a6297867329	NA	1.5571	4.18092	1.25439	3.33303	0.000859068	0.00330297	D_0__Bacteria	D_1__Bacteroidetes	D_2__Bacteroidia	D_3__Cytophagales	D_4__Cyclobacteriaceae	D_5__uncultured_Cyclobacteriaceae	D_6__uncultured_Cyclobacteriaceae	6ea487ffc1d9e29619751a6297867329	0	0.000462526	0	0	0	0.000555457	0	0	0	0	0.00179388	0.191674	0.000400988	0.00736312	0.00193783	0	0.000391359	0.0323405	0.0106886	0.000101798	0.027399	0	0.000145426	No
2f05c7d3e2d8adaac11315320396947c	WT	34.7076	4.43717	0.551582	8.04444	8.66395e-16	8.7821e-15	D_0__Bacteria	D_1__Proteobacteria	D_2__Alphaproteobacteria	D_3__Rhizobiales	D_4__Methyloligellaceae	D_5__Methyloceanibacter	D_6__uncultured_Methyloceanibacter	2f05c7d3e2d8adaac11315320396947c	0.00703829	0	0	0	0.0256029	0.00272992	0.0133257	0	0.0249125	0.00570809	0.339204	0.195511	0.0276996	0.109025	0.0878809	0.205958	0.0943156	0.20159	0.262419	0.00793174	0.169289	0.0106503	0.00676666	No
fdc2d924c41c68f31236d9b0b9d94dbb	WT	1231.32	4.55266	0.500764	9.09143	9.7741e-20	1.55687e-18	D_0__Bacteria	D_1__Bacteroidetes	D_2__Bacteroidia	D_3__Cytophagales	D_4__Cyclobacteriaceae	D_5__Fabibacter	D_6__Flammeovirgaceae bacterium EF2C-B566	fdc2d924c41c68f31236d9b0b9d94dbb	0.597696	0.0798144	0.00240657	0.00957462	0.00884076	0.0118494	0.004515	1.41664	0.247034	0.582093	4.25112	6.40422	4.00005	7.51642	5.05448	8.93633	7.1028	1.88614	4.35792	0.296046	5.50105	0.753789	0.0998705	YES for WT
f3af6b48852858c245ed661ff24bd1c7	WT	5.59938	4.61694	1.00419	4.59768	4.27226e-06	2.26837e-05	D_0__Bacteria	D_1__Proteobacteria	D_2__Gammaproteobacteria	D_3__Salinisphaerales	D_4__Solimonadaceae	D_5__Polycyclovorans	D_6__uncultured_Polycyclovorans	f3af6b48852858c245ed661ff24bd1c7	0.012317	0	0	0	0	0	0	0	0	0	0.0132213	0.00286341	0.00939317	0	0.0113137	0.102789	0.0369235	0.020762	0.0658162	0.0012317	0.0292314	0.00410567	0	No
c3d23a864cdfb35c1c61ddd5292cc367	WT	2.58977	5.03798	1.07903	4.66897	3.02712e-06	1.62662e-05	D_0__Bacteria	D_1__Proteobacteria	D_2__Alphaproteobacteria	D_3__Caulobacterales	D_4__Hyphomonadaceae	D_5__Hyphobacterium	D_6__mucus bacterium 111	c3d23a864cdfb35c1c61ddd5292cc367	0	0	0	0	0	0	0	0	0	0	0.0283929	0.0246617	0.00705546	0	0	0.00282513	0.0469743	0.00303188	0.0032455	0	0.0129096	0	0	No
51bb5604d252818c895657363b192d84	WT	12.9512	5.44044	1.47484	3.68884	0.000225282	0.000947887	D_0__Bacteria	D_1__Proteobacteria	D_2__Gammaproteobacteria	D_3__Cellvibrionales	D_4__Spongiibacteraceae	D_5__Litorivivens	D_6__uncultured_Litorivivens	51bb5604d252818c895657363b192d84	0.0211149	0	0	0	0	0	0	0	0	0	0	0.060789	0.0378743	0	0	0.000887784	0.018025	0.0103464	0.446618	0.00211149	0.0638378	0.00703829	0	No
38f4ee1d314f78caaabf22a0a686dcb3	WT	1463.05	5.48492	0.737558	7.4366	1.03313e-13	9.21548e-13	D_0__Bacteria	D_1__Bacteroidetes	D_2__Rhodothermia	D_3__Balneolales	D_4__Balneolaceae	D_5__Balneola	D_6__uncultured_Balneola	38f4ee1d314f78caaabf22a0a686dcb3	0.00771008	0.00910117	0.00076041	0.00468671	0.00779665	0	5.30767	0.0613894	0.0140564	0.00167625	5.69218	8.05962	12.6396	5.10232	5.83271	4.21382	4.19068	5.1301	0.592725	0.541485	5.71708	0.0277186	0.761671	No
21349f5db925c19298b7bace2f888eda	WT	7.87238	5.76503	0.721846	7.9865	1.38819e-15	1.34594e-14	D_0__Bacteria	D_1__Proteobacteria	D_2__Alphaproteobacteria	D_3__Rhodospirillales	D_4__Terasakiellaceae	D_5__uncultured_Terasakiellaceae	D_6__uncultured_Terasakiellaceae_GMD37C8	21349f5db925c19298b7bace2f888eda	0	0	0	0	0	0	0	0	0.00470477	0	0.071749	0.154911	0.0231076	0.00313014	0.0187733	0.0095492	0.000907738	0.00953527	0.0326399	0.000470477	0.0360337	0.00156826	0	No
9c703e57029475f75c67c8a4fa97a38c	WT	39.4197	5.91797	1.25875	4.70147	2.58301e-06	1.40491e-05	D_0__Bacteria	D_1__Bacteroidetes	D_2__Bacteroidia	D_3__Flavobacteriales	D_4__Cryomorphaceae	D_5__uncultured_Cryomorphaceae	D_6__uncultured_Cryomorphaceae	9c703e57029475f75c67c8a4fa97a38c	0	0.0180385	0	0	0	0	0.00250361	0.000958295	0	0.103588	0.147547	0.202433	0.0260839	0	0.0290691	0.618046	0.693064	0.032039	0	0.0125088	0.194254	0.000319432	0.0177329	No
0a719aa6129a299b8805baac6f811c8c	WT	43.2036	6.07943	0.784603	7.74841	9.30517e-15	8.83001e-14	D_0__Bacteria	D_1__Actinobacteria	D_2__Nitriliruptoria	D_3__Nitriliruptorales	D_4__Nitriliruptoraceae	D_5__uncultured_Nitriliruptoraceae	D_6__uncultured_Nitriliruptoraceae	0a719aa6129a299b8805baac6f811c8c	0.0950169	0	0	0	0	0	0	0	0	0	0.255489	0.0983854	0.389937	0.110029	0.290457	0.0600267	0.00407709	0.0378336	0.421477	0.00950169	0.185301	0.0316723	0	No
f2eaddf74956825282172638ba318640	WT	6.44119	6.35276	1.31933	4.81514	1.47093e-06	8.74716e-06	D_0__Bacteria	D_1__Patescibacteria	D_2__ABY1	D_3__Candidatus Kuenenbacteria	D_4__uncultured Candidatus Kuenenbacteria	D_5__uncultured Candidatus Kuenenbacteria	D_6__uncultured Candidatus Kuenenbacteria	f2eaddf74956825282172638ba318640	0	0	0	0	0	0	0	0	0	0	0	0.00119928	0.062985	0.0173122	0	0	0.0763899	0.093141	0.0143873	0	0.0294905	0	0	No
489bdcb29595a7a7b59d604494c6cca8	WT	6.71603	6.41485	1.68632	3.80406	0.000142343	0.000622402	D_0__Bacteria	D_1__Proteobacteria	D_2__Deltaproteobacteria	D_3__Bdellovibrionales	D_4__Bdellovibrionaceae	D_5__Bdellovibrio	D_6__uncultured_Bdellovibrio	489bdcb29595a7a7b59d604494c6cca8	0	0	0	0	0	0	0	0	0	0	0	0.0319494	0.00200494	0.0982084	0	0.0580522	0.0500133	0.0968153	0	0	0.0374493	0	0	No
697058bf82bf71db9f5dbb48e1ee8d34	WT	8.71317	6.79029	0.941846	7.20956	5.61345e-13	4.81461e-12	D_0__Bacteria	D_1__Proteobacteria	D_2__Alphaproteobacteria	D_3__Parvibaculales	D_4__Parvibaculaceae	D_5__Mf105b01	D_6__uncultured_Parvibaculaceae_Mf105b01	697058bf82bf71db9f5dbb48e1ee8d34	0	0	0	0	0	0	0	0	0	0	0	0.00189798	0.00260183	0.00183386	0.0610172	0.0108504	0.257838	0.0826241	0.00713096	0	0.0473104	0	0	No
78e35a0a43becd3b0bcbcb2c678f4814	WT	22.5694	7.02765	1.22505	5.73663	9.65781e-09	7.06129e-08	D_0__Bacteria	D_1__Proteobacteria	D_2__Alphaproteobacteria	D_3__Parvibaculales	D_4__Parvibaculaceae	D_5__uncultured_Parvibaculaceae	D_6__uncultured_Parvibaculaceae	78e35a0a43becd3b0bcbcb2c678f4814	0.000865112	0.000925052	0	0.0015068	0	0.0031486	0	0	0.00249269	0	0.00321246	0	0	0.00413943	0.000771664	0.00326902	1.08135	0.104672	0	0.000893824	0.133047	0.00111927	0.000797207	No
5b0ebf06948aba85bff559793ebffbe0	WT	265.353	7.36826	0.566519	13.0062	1.12796e-38	6.80071e-37	D_0__Bacteria	D_1__Proteobacteria	D_2__Alphaproteobacteria	D_3__Parvibaculales	D_4__Parvibaculaceae	D_5__Candidatus Phaeomarinobacter	D_6__Candidatus Phaeomarinobacter ectocarpi	5b0ebf06948aba85bff559793ebffbe0	0.152176	0	0	0.00292669	0.00245892	0.00346952	0.00103492	0.00308401	0	0.0021673	1.84264	2.48132	0.506791	0.82746	0.810634	3.28075	1.26998	0.104224	1.23224	0.0167317	1.37289	0.0517532	0.00172248	No
45bd5d93d51eb5f6054b8c99f1e3075e	WT	13.2988	7.39876	0.834345	8.86776	7.46348e-19	1.10957e-17	D_0__Bacteria	D_1__Proteobacteria	D_2__Gammaproteobacteria	D_3__Cellvibrionales	D_4__Spongiibacteraceae	D_5__Litorivivens	D_6__uncultured_Litorivivens	45bd5d93d51eb5f6054b8c99f1e3075e	0	0	0	0	0	0	0	0	0	0	0.0232739	0.0342594	0.0279213	0.123577	0.890193	0.165915	0.0259372	0.0673419	0.0114984	0	0.152213	0	0	No
10794dda3dca476b2be5704d59067b8e	WT	102.306	7.6228	0.951376	8.0124	1.12494e-15	1.11494e-14	D_0__Bacteria	D_1__Planctomycetes	D_2__Phycisphaerae	D_3__Phycisphaerales	D_4__Phycisphaeraceae	D_5__SM1A02	D_6__uncultured_Phycisphaeraceae_SM1A02	10794dda3dca476b2be5704d59067b8e	0.0355689	0	0	0	0.00323471	0	0.00102752	0	0	0	0	0.00537119	0.00260889	2.58496	0.351549	0.847748	0.391689	0.0585589	0.356544	0.00398312	0.511003	0.0118563	0.00060889	No
97eaa85fc0e6bec06ff9afba0da99b53	WT	57.6469	8.22735	0.649905	12.6593	9.93761e-37	4.43217e-35	D_0__Bacteria	D_1__Proteobacteria	D_2__Alphaproteobacteria	D_3__Rhodospirillales	D_4__Terasakiellaceae	D_5__uncultured_Terasakiellaceae	D_6__uncultured_Terasakiellaceae	97eaa85fc0e6bec06ff9afba0da99b53	0.00967765	0	0	0	0	0	0	0	0	0	0.154098	0.294984	0.0244681	0.509197	0.396429	0.133499	0.526022	0.0703097	0.410468	0.000967765	0.279942	0.00322588	0	No
7b55d84d51599311ce9328ac936f1ef0	WT	42.0827	8.64371	0.975647	8.85947	8.03965e-19	1.15667e-17	D_0__Bacteria	D_1__Proteobacteria	D_2__Gammaproteobacteria	D_3__KI89A clade	D_4__uncultured_Gammaproteobacterium_KI89A	D_5__uncultured_Gammaproteobacterium_KI89A	D_6__uncultured_Gammaproteobacterium_KI89A	7b55d84d51599311ce9328ac936f1ef0	0	0	0	0	0.00223815	0	0.000979547	0	0	0.00121595	0.883033	0.761114	0.0653964	0.13163	0.0134195	0.0746805	0.0117319	0.00204422	0	0.000443366	0.215894	0	0.000633379	No
f6f63696b3be92309646647338fa7d96	WT	46.366	9.09756	0.844231	10.7761	4.46188e-27	1.17059e-25	D_0__Bacteria	D_1__Proteobacteria	D_2__Deltaproteobacteria	D_3__NB1-j	D_4__uncultured_Deltaproteobacterium_NB1-j	D_5__uncultured_Deltaproteobacterium_NB1-j	D_6__uncultured_Deltaproteobacterium_NB1-j	f6f63696b3be92309646647338fa7d96	0	0.00150435	0	0	0	0	0	0	0	0	0.280819	0.523567	0.055458	0.389099	0.446685	0.388168	0.0404534	0	0	0.000150435	0.236028	0	0.000214907	No
d046f1a6d2465c1754138215cf283ae3	WT	348.449	9.52523	1.04963	9.07488	1.13803e-19	1.75021e-18	D_0__Bacteria	D_1__Proteobacteria	D_2__Gammaproteobacteria	D_3__uncultured_Gammaproteobacterium_41	D_4__uncultured_Gammaproteobacterium_41	D_5__uncultured_Gammaproteobacterium_41	D_6__uncultured_Gammaproteobacterium_41	d046f1a6d2465c1754138215cf283ae3	0.0048331	0	0.00286344	0	0	0.00148223	0.00565117	0.00385718	0.00334455	0	0.00429468	0.00981216	3.75628	0.0621073	0.0151725	0	0.0411427	9.0858	0.739675	0.00220317	1.52381	0.00401161	0.00142812	No
f0c249c223b230cd8e7cbb260e72530b	WT	17.8868	9.78652	1.37397	7.12283	1.05735e-12	8.89767e-12	D_0__Bacteria	D_1__Bacteroidetes	D_2__Bacteroidia	D_3__Flavobacteriales	D_4__Flavobacteriaceae	D_5__Winogradskyella	D_6__Winogradskyella	f0c249c223b230cd8e7cbb260e72530b	0	0	0.431175	0.0385549	0	0	0	0	0	0	0.0432931	0.00928932	0	0.0697476	0.00155027	0.000758852	0.00209283	0.0529462	0.0038084	0.046973	0.0203874	0	0.0671043	No
ca624f5b6d056c40b562caa8025d6a54	WT	32.1156	9.90748	2.46962	4.01175	6.02715e-05	0.000280011	D_0__Bacteria	D_1__Bacteroidetes	D_2__Bacteroidia	D_3__Cytophagales	D_4__Cyclobacteriaceae	D_5__uncultured_Cyclobacteriaceae	D_6__uncultured_Cyclobacteriaceae	ca624f5b6d056c40b562caa8025d6a54	0	1.42137	0	0	0	0	0	0	0	0	0.218503	0	0.0153757	0.000794988	0	0	0	0	0	0.142137	0.0260748	0	0.203052	No
615a3e258c8ca53102527b513a608601	WT	69.2865	10.1246	1.1591	8.73489	2.43893e-18	3.29625e-17	D_0__Bacteria	D_1__Patescibacteria	D_2__Gracilibacteria	D_3__Candidatus Peribacteria	D_4__uncultured_Candidatus Peribacteria_1	D_5__uncultured_Candidatus Peribacteria_1	D_6__uncultured_Candidatus Peribacteria_1	615a3e258c8ca53102527b513a608601	0	0	0	0.00176003	0	0.0011244	0	0	0.00091765	0	0.668169	0.0410418	0.890889	1.34379	0.0200424	0	0.0508333	0.023367	0	0.000380208	0.33757	0.000305883	0.000412061	No
72a3450a6dd69a92a816d1572f5dc816	WT	272.638	10.3487	1.2729	8.13006	4.2908e-16	4.55642e-15	D_0__Bacteria	D_1__Bacteroidetes	D_2__Bacteroidia	D_3__Flavobacteriales	D_4__Cryomorphaceae	D_5__Owenweeksia	D_6__uncultured_Owenweeksia	72a3450a6dd69a92a816d1572f5dc816	0	0.00132617	0.0022618	0	0.00215647	0.0011244	0	0.00211069	0.000965736	0.00153368	0.00844748	0.146345	6.17465	1.24622	0.0011575	0.000758852	0.00117408	0.000817688	0.00104508	0.00114789	0.84229	0.00102547	0.00120036	No
8680423e4c940b05d45759ffac1c95b8	WT	8.17427	12.9421	1.49164	8.67641	4.08454e-18	4.92353e-17	D_0__Bacteria	D_1__Bacteroidetes	D_2__Bacteroidia	D_3__Cytophagales	D_4__Cyclobacteriaceae	D_5__Reichenbachiella	D_6__uncultured_Reichenbachiella	8680423e4c940b05d45759ffac1c95b8	0	0	0	0.0250449	0.00264226	0.0124468	0.00293864	0	0	0	0	0	0	0.140234	0.0813307	0.0092302	0	0	0.0548018	0.00430726	0.031733	0	0.00615323	No
0f0073eb9753851637ba32a6f221733e	WT	83.77	13.7773	2.12465	6.48452	8.90135e-11	6.96492e-10	D_0__Bacteria	D_1__Proteobacteria	D_2__Alphaproteobacteria	D_3__Rhodovibrionales	D_4__Kiloniellaceae	D_5__Pelagibius	D_6__uncultured_Pelagibius	0f0073eb9753851637ba32a6f221733e	0	0.0476647	0	0	0	0	0.00100144	0	0	0.765623	0	0	0	2.78838	0.243814	0	0	0.000929506	0	0.0814289	0.337014	0	0.116327	No
8f5ec259dee9bdf6e032cbea547d7fb2	WT	17.4668	13.8721	1.66728	8.32019	8.78237e-17	9.79234e-16	D_0__Bacteria	D_1__Proteobacteria	D_2__Gammaproteobacteria	D_3__OM182 clade	D_4__uncultured_Gammaproteobacterium_OM182	D_5__uncultured_Gammaproteobacterium_OM182	D_6__uncultured_Gammaproteobacterium_OM182	8f5ec259dee9bdf6e032cbea547d7fb2	0.0554265	0	0	0	0	0	0	0	0	0	0.171486	0.0192257	0	0	0	0	0.0952047	0.22318	0.307604	0.00554265	0.0907445	0.0184755	0	No
0d26aa6778351c4482c4ef0b15b9c74c	WT	26.1711	14.0863	1.42572	9.88011	5.07767e-23	1.02938e-21	D_0__Bacteria	D_1__Proteobacteria	D_2__Gammaproteobacteria	D_3__Oceanospirillales	D_4__Pseudohongiellaceae	D_5__Pseudohongiella	D_6__uncultured_Polycyclovorans	0d26aa6778351c4482c4ef0b15b9c74c	0.0730222	0	0	0	0	0	0	0	0	0	0.119876	0.00538573	0.151874	0.00927582	0	0	0	0.000433125	0.895754	0.00730222	0.1314	0.0243407	0	No
834b7879157665e86df29e14d4657f25	WT	72.2184	14.7624	1.6912	8.72892	2.57113e-18	3.37272e-17	D_0__Bacteria	D_1__Spirochaetes	D_2__Leptospirae	D_3__Leptospirales	D_4__Leptospiraceae	D_5__Turneriella	D_6__uncultured_Turneriella	834b7879157665e86df29e14d4657f25	0.00879786	0	0	0	0	0	0	0.139712	0.0339493	0	0.19402	0.339622	0.731069	0.270345	0.36523	0.329057	0.089866	0	0.0235144	0.0182459	0.260303	0.0608197	0	No
56573d2326a6b52e9abadf9c114f2418	WT	9.32311	15.1952	1.57843	9.62677	6.16372e-22	1.09961e-20	D_0__Bacteria	D_1__Bacteroidetes	D_2__Bacteroidia	D_3__Flavobacteriales	D_4__Cryomorphaceae	D_5__uncultured_Cryomorphaceae	D_6__uncultured_Cryomorphaceae	56573d2326a6b52e9abadf9c114f2418	0.00197094	0	0	0	0	0	0	0	0	0	0.136963	0.0155543	0.000766495	0.148643	0.0239561	0	0	0.0105216	0.00927185	0.000197094	0.0384085	0.000656978	0	No
f6ab84757f2c09e3d591e0f6478b1be9	WT	121.357	15.7545	1.78484	8.82685	1.07666e-18	1.5006e-17	D_0__Bacteria	D_1__Bacteroidetes	D_2__Bacteroidia	D_3__Flavobacteriales	D_4__Cryomorphaceae	D_5__Owenweeksia	D_6__uncultured_Owenweeksia	f6ab84757f2c09e3d591e0f6478b1be9	0.209389	0	0	0	0	0	0	0	0	0	0	0	0	0	0	0.0894159	2.73027	0.614633	2.07517	0.0209389	0.612165	0.0697964	0	No
31546009eacf9933f086b9db5f0735fd	WT	276.892	16.78	0.70869	23.6774	6.15872e-124	2.74679e-121	D_0__Bacteria	D_1__Proteobacteria	D_2__Gammaproteobacteria	D_3__Alteromonadales	D_4__Marinobacteraceae	D_5__Marinobacter	D_6__uncultured_Marinobacter	31546009eacf9933f086b9db5f0735fd	0.270974	0	0	0	0	0	0	0	0	0	0.225573	1.36242	1.06446	1.61065	0.484218	1.90492	1.5644	2.14555	1.68264	0.0270974	1.33831	0.0903247	0	No
2db2bcdad5db2ee3f1d0c8e4a5af88b2	WT	35.8311	17.2083	1.30126	13.2243	6.34889e-40	4.71934e-38	D_0__Bacteria	D_1__Proteobacteria	D_2__Alphaproteobacteria	D_3__Rhodobacterales	D_4__Rhodobacteraceae	D_5__uncultured_Rhodobacteraceae	D_6__uncultured_Rhodobacteraceae	2db2bcdad5db2ee3f1d0c8e4a5af88b2	0	0	0.00152082	0	0	0.0011244	0	0	0	0	0.0207775	0.00455628	0.973427	0.0752817	0	0	0	0.0441138	0.0048386	0.000264522	0.124777	0	0.000377889	No
ff6d8b7e828d64ae972684ab2b1e7bc9	WT	61.2306	17.3873	1.57195	11.061	1.9397e-28	5.40692e-27	D_0__Bacteria	D_1__Proteobacteria	D_2__Deltaproteobacteria	D_3__Bdellovibrionales	D_4__Bacteriovoracaceae	D_5__Halobacteriovorax	D_6__uncultured_Halobacteriovorax	ff6d8b7e828d64ae972684ab2b1e7bc9	0	0.00283051	0	0	0	0	0	0	0	0	0.433713	0.0655804	0	0.277227	0.102171	0.157683	0.914413	0.305368	0	0.000283051	0.250684	0	0.000404359	No
ae91f5e0e2bf2232d311e1389cfb8186	WT	64.7247	17.4393	2.0001	8.71921	2.80138e-18	3.4706e-17	D_0__Bacteria	D_1__Bacteroidetes	D_2__Bacteroidia	D_3__Flavobacteriales	D_4__Cryomorphaceae	D_5__uncultured_Cryomorphaceae	D_6__uncultured_Cryomorphaceae	ae91f5e0e2bf2232d311e1389cfb8186	0	0.00376087	0	0	0	0.00111091	0	0	0	0	0.00145515	1.83364	0.313452	0.00103887	0	0.0143203	0	0	0	0.000487178	0.240434	0	0.000695969	No
73c141d45d958e166fa2cfd267d5a1a7	WT	39.1045	17.8872	1.77076	10.1014	5.44431e-24	1.15627e-22	D_0__Bacteria	D_1__Proteobacteria	D_2__Alphaproteobacteria	D_3__uncultured_Alphaproteobacterium_13	D_4__uncultured_Alphaproteobacterium_13	D_5__uncultured_Alphaproteobacterium_13	D_6__uncultured_Alphaproteobacterium_13	73c141d45d958e166fa2cfd267d5a1a7	0	0.000884111	0	0	0	0	0	0	0	0	0	0.00777211	0.993911	0.0897117	0	0	0	0.155219	0.0118483	8.84111e-05	0.139829	0	0.000126302	No
d92c3c9d1f9d8128727aaff799af25a4	WT	40.5446	18.24	1.30581	13.9683	2.43412e-44	2.17123e-42	D_0__Bacteria	D_1__Proteobacteria	D_2__Gammaproteobacteria	D_3__Oceanospirillales	D_4__Pseudohongiellaceae	D_5__Pseudohongiella	D_6__uncultured_Pseudohongiella	d92c3c9d1f9d8128727aaff799af25a4	0.000879786	0	0	0	0	0	0	0	0	0	0.752015	0.0459719	0	0	0	0	0.68546	0.42944	0.0715981	8.79786e-05	0.220498	0.000293262	0	No
b67e02e5ecba9c542b2501f03be99772	WT	141.927	19.1194	1.59129	12.015	2.96318e-33	1.10132e-31	D_0__Bacteria	D_1__Proteobacteria	D_2__Gammaproteobacteria	D_3__Salinisphaerales	D_4__Solimonadaceae	D_5__Polycyclovorans	D_6__uncultured_Polycyclovorans	b67e02e5ecba9c542b2501f03be99772	0	0.00132617	0	0	0.0010569	0	0	0	0	0	1.51719	1.1604	1.53402	0.521945	0	0	0	0.000929506	0	0.000238307	0.526055	0	0.000340439	No
20aef4069ff72c8aa3100b10561b2e84	WT	327.502	20.5235	1.17216	17.5092	1.2193e-68	2.71905e-66	D_0__Bacteria	D_1__Proteobacteria	D_2__Alphaproteobacteria	D_3__Rhizobiales	D_4__Stappiaceae	D_5__Labrenzia	D_6__uncultured_Labrenzia	20aef4069ff72c8aa3100b10561b2e84	0.00131396	0	0	0	0	0	0	0	0	0	4.97232	0.642375	3.53531	0.260894	0.00192916	0.00140736	0.00862351	3.89167	0.270174	0.000131396	1.50941	0.000437986	0	No
4487c54d81e356993a09344afb98eecb	WT	16.5258	23.433	2.40044	9.76199	1.639e-22	3.04581e-21	D_0__Bacteria	D_1__Proteobacteria	D_2__Gammaproteobacteria	D_3__Cellvibrionales	D_4__Halieaceae	D_5__uncultured_Halieaceae	D_6__uncultured_Halieaceae	4487c54d81e356993a09344afb98eecb	0	0	0	0	0	0	0	0	0	0	0.00380314	0	0	0	0.627523	0.10008	0	0	0	0	0.0812674	0	0	No
0a8bc9a14ba38d3e931636dd49be42d7	WT	7.14497	23.4349	2.29322	10.2192	1.62614e-24	3.6263e-23	D_0__Bacteria	D_1__Proteobacteria	D_2__Deltaproteobacteria	D_3__Bdellovibrionales	D_4__Bacteriovoracaceae	D_5__Peredibacter	D_6__uncultured Bacteriovorax sp.	0a8bc9a14ba38d3e931636dd49be42d7	0	0	0	0	0	0	0	0	0	0	0	0	0	0.0233524	0	0.476841	0.12436	0.04636	0.0664483	0	0.0819291	0	0	No
504019922c3e1bf7b58f0563b82909b6	WT	24.9352	23.8881	2.05749	11.6103	3.65405e-31	1.16408e-29	D_0__Bacteria	D_1__Proteobacteria	D_2__Gammaproteobacteria	D_3__Oceanospirillales	D_4__Kangiellaceae	D_5__Aliikangiella	D_6__uncultured_Aliikangiella	504019922c3e1bf7b58f0563b82909b6	0	0	0	0	0	0	0	0	0	0	0	0.339383	0.0128316	0	0.311464	0.0156913	0.294786	0.0269557	0	0	0.111235	0	0	No
7ad354492ece8511f7a09eba2e8641eb	WT	62.1845	24.821	1.44225	17.2099	2.23756e-66	3.32651e-64	D_0__Bacteria	D_1__Proteobacteria	D_2__Alphaproteobacteria	D_3__Rhodovibrionales	D_4__Fodinicurvataceae	D_5__uncultured_Fodinicurvataceae	D_6__uncultured_Fodinicurvataceae	7ad354492ece8511f7a09eba2e8641eb	0	0	0	0	0	0	0	0	0	0	0	0.00820382	0.885509	0.107316	0.000771664	0.000968673	0.0413021	1.08653	0.242707	0	0.263701	0	0	No
46def6ff3e08787926d92ae809526aa6	WT	16.0356	25.0519	1.66885	15.0115	6.17438e-51	6.88444e-49	D_0__Bacteria	D_1__Proteobacteria	D_2__Deltaproteobacteria	D_3__Myxococcales	D_4__Blfdi19	D_5__uncultured_Myxococcales_Blfdi19	D_6__uncultured_Myxococcales_Blfdi19	46def6ff3e08787926d92ae809526aa6	0	0	0	0	0	0	0	0	0	0	0	0.247508	0.137934	0.00266511	0	0	0.117965	0.0153904	0	0	0.0579403	0	0	No
f5bffc62922e5ed09e56236f556d8985	WT	18.4933	25.0963	2.4077	10.4234	1.93976e-25	4.8063e-24	D_0__Bacteria	D_1__Proteobacteria	D_2__Alphaproteobacteria	D_3__Micavibrionales	D_4__Micavibrionaceae	D_5__uncultured_Micavibrionaceae	D_6__uncultured_Micavibrionaceae	f5bffc62922e5ed09e56236f556d8985	0	0	0	0	0	0	0	0	0	0	0.347781	0.0361533	0	0.372998	0.0452235	0	0	0	0	0	0.0891285	0	0	No
21b55251a42faa1ca16dc25e465b49c5	WT	53.3814	25.0983	1.93061	13.0002	1.21986e-38	6.80071e-37	D_0__Bacteria	D_1__Bacteroidetes	D_2__Bacteroidia	D_3__Cytophagales	D_4__Cyclobacteriaceae	D_5__uncultured_Cyclobacteriaceae	D_6__uncultured_Cyclobacteriaceae	21b55251a42faa1ca16dc25e465b49c5	0	0	0	0	0	0	0	0	0	0	0	0	0	0	0	1.43906	1.44952	0.125043	0	0	0.334847	0	0	No
e4b45945f24f1ecb14ac965abec2379d	WT	16.8351	25.8232	2.64361	9.76813	1.54272e-22	2.99154e-21	D_0__Bacteria	D_1__Proteobacteria	D_2__Gammaproteobacteria	D_3__Gammaproteobacteria Incertae Sedis	D_4__uncultured_Gammaproteobacterium Incertae Sedis	D_5__Marinicella	D_6__uncultured_Marinicella	e4b45945f24f1ecb14ac965abec2379d	0	0	0	0	0	0	0	0	0	0	0	0.00327247	0.463729	0.0576878	0	0	0	0	0	0	0.0582989	0	0	No

## Sheet: DESeq2 SS+ vs SS-
DESeq2 COMPARISON: SS+ vs SS-		Marked in yellow are good comparisons between SS+ and SS-
																Average relative abundance
ASV ID	More abundant in..	baseMean	log2FoldChange	lfcSE	stat	pvalue	padj	Domain	Phylum	Class	Order	Family	Genus	Species	ASV ID	SS1	SS19	SS2	SS3	SS4	SS5	SS6	SS7	SS8	SS9	WT10	WT11	WT12	WT13	WT14	WT15	WT16	WT17	WT18	SS	WT	SS+	SS-	Core?
31546009eacf9933f086b9db5f0735fd	SS+	276.892	-24.6899	1.05519	-23.3985	4.43121e-121	1.43571e-118	D_0__Bacteria	D_1__Proteobacteria	D_2__Gammaproteobacteria	D_3__Alteromonadales	D_4__Marinobacteraceae	D_5__Marinobacter	D_6__uncultured_Marinobacter	31546009eacf9933f086b9db5f0735fd	0.270974	0	0	0	0	0	0	0	0	0	0.225573	1.36242	1.06446	1.61065	0.484218	1.90492	1.5644	2.14555	1.68264	0.0270974	1.33831	0.0903247	0	No
834b7879157665e86df29e14d4657f25	SS+	72.2184	-24.3857	2.44779	-9.96236	2.2271e-23	1.80395e-21	D_0__Bacteria	D_1__Spirochaetes	D_2__Leptospirae	D_3__Leptospirales	D_4__Leptospiraceae	D_5__Turneriella	D_6__uncultured_Turneriella	834b7879157665e86df29e14d4657f25	0.00879786	0	0	0	0	0	0	0.139712	0.0339493	0	0.19402	0.339622	0.731069	0.270345	0.36523	0.329057	0.089866	0	0.0235144	0.0182459	0.260303	0.0608197	0	No
f6ab84757f2c09e3d591e0f6478b1be9	SS+	121.357	-24.3133	2.58183	-9.41705	4.63918e-21	2.50515e-19	D_0__Bacteria	D_1__Bacteroidetes	D_2__Bacteroidia	D_3__Flavobacteriales	D_4__Cryomorphaceae	D_5__Owenweeksia	D_6__uncultured_Owenweeksia	f6ab84757f2c09e3d591e0f6478b1be9	0.209389	0	0	0	0	0	0	0	0	0	0	0	0	0	0	0.0894159	2.73027	0.614633	2.07517	0.0209389	0.612165	0.0697964	0	No
0d26aa6778351c4482c4ef0b15b9c74c	SS+	26.1711	-22.4103	2.07016	-10.8254	2.60941e-27	2.81816e-25	D_0__Bacteria	D_1__Proteobacteria	D_2__Gammaproteobacteria	D_3__Oceanospirillales	D_4__Pseudohongiellaceae	D_5__Pseudohongiella	D_6__uncultured_Polycyclovorans	0d26aa6778351c4482c4ef0b15b9c74c	0.0730222	0	0	0	0	0	0	0	0	0	0.119876	0.00538573	0.151874	0.00927582	0	0	0	0.000433125	0.895754	0.00730222	0.1314	0.0243407	0	No
8f5ec259dee9bdf6e032cbea547d7fb2	SS+	17.4668	-22.3706	2.4153	-9.26203	2.0058e-20	9.28399e-19	D_0__Bacteria	D_1__Proteobacteria	D_2__Gammaproteobacteria	D_3__OM182 clade	D_4__uncultured_Gammaproteobacterium_OM182	D_5__uncultured_Gammaproteobacterium_OM182	D_6__uncultured_Gammaproteobacterium_OM182	8f5ec259dee9bdf6e032cbea547d7fb2	0.0554265	0	0	0	0	0	0	0	0	0	0.171486	0.0192257	0	0	0	0	0.0952047	0.22318	0.307604	0.00554265	0.0907445	0.0184755	0	No
56573d2326a6b52e9abadf9c114f2418	SS+	9.32311	-18.0571	2.32142	-7.77846	7.34147e-15	1.82972e-13	D_0__Bacteria	D_1__Bacteroidetes	D_2__Bacteroidia	D_3__Flavobacteriales	D_4__Cryomorphaceae	D_5__uncultured_Cryomorphaceae	D_6__uncultured_Cryomorphaceae	56573d2326a6b52e9abadf9c114f2418	0.00197094	0	0	0	0	0	0	0	0	0	0.136963	0.0155543	0.000766495	0.148643	0.0239561	0	0	0.0105216	0.00927185	0.000197094	0.0384085	0.000656978	0	No
20aef4069ff72c8aa3100b10561b2e84	SS+	327.502	-17.0736	1.7555	-9.7258	2.34061e-22	1.51672e-20	D_0__Bacteria	D_1__Proteobacteria	D_2__Alphaproteobacteria	D_3__Rhizobiales	D_4__Stappiaceae	D_5__Labrenzia	D_6__uncultured_Labrenzia	20aef4069ff72c8aa3100b10561b2e84	0.00131396	0	0	0	0	0	0	0	0	0	4.97232	0.642375	3.53531	0.260894	0.00192916	0.00140736	0.00862351	3.89167	0.270174	0.000131396	1.50941	0.000437986	0	No
d92c3c9d1f9d8128727aaff799af25a4	SS+	40.5446	-16.2714	1.94063	-8.38459	5.09039e-17	1.83254e-15	D_0__Bacteria	D_1__Proteobacteria	D_2__Gammaproteobacteria	D_3__Oceanospirillales	D_4__Pseudohongiellaceae	D_5__Pseudohongiella	D_6__uncultured_Pseudohongiella	d92c3c9d1f9d8128727aaff799af25a4	0.000879786	0	0	0	0	0	0	0	0	0	0.752015	0.0459719	0	0	0	0	0.68546	0.42944	0.0715981	8.79786e-05	0.220498	0.000293262	0	No
5ae1c674d94d266e02096cd106f270eb	SS+	41.387	-6.59565	1.17592	-5.60895	2.03559e-08	3.14063e-07	D_0__Bacteria	D_1__Proteobacteria	D_2__Deltaproteobacteria	D_3__Bdellovibrionales	D_4__Bdellovibrionaceae	D_5__Bdellovibrio	D_6__uncultured_Bdellovibrio	5ae1c674d94d266e02096cd106f270eb	0.382522	0	0.0106457	0	0	0	0	0.00115955	0	0	0.124694	0.22692	0.11447	0.189528	0.401605	0.0308081	0.206008	0.0636621	0.068581	0.0394327	0.158475	0.127894	0.00152082	No
8915f2162a5981b5ff4675bc3b61fa87	NA	10.2162	-5.80367	1.74394	-3.32792	0.000874979	0.00833803	D_0__Bacteria	D_1__Proteobacteria	D_2__Alphaproteobacteria	D_3__uncultured_Alphaproteobacterium	D_4__uncultured_Rhodobacteraceae	D_5__uncultured_Rhodobacteraceae	D_6__uncultured_Rhodobacteraceae	8915f2162a5981b5ff4675bc3b61fa87	0	0.000925052	0	0	0	0.00187154	0	0.10131	0.0156257	0	0	0.109595	0.0133601	0	0	0	0.00499256	0.160374	0.0411716	0.0119733	0.0366104	0.0389787	0.000399513	No
0a719aa6129a299b8805baac6f811c8c	SS+	43.2036	-5.67576	1.16279	-4.88115	1.05471e-06	1.42386e-05	D_0__Bacteria	D_1__Actinobacteria	D_2__Nitriliruptoria	D_3__Nitriliruptorales	D_4__Nitriliruptoraceae	D_5__uncultured_Nitriliruptoraceae	D_6__uncultured_Nitriliruptoraceae	0a719aa6129a299b8805baac6f811c8c	0.0950169	0	0	0	0	0	0	0	0	0	0.255489	0.0983854	0.389937	0.110029	0.290457	0.0600267	0.00407709	0.0378336	0.421477	0.00950169	0.185301	0.0316723	0	No
f94a44d0959f17adbc586535eae2ff8f	NA	51.2206	-4.41222	1.29613	-3.40414	0.000663734	0.00651666	D_0__Bacteria	D_1__Proteobacteria	D_2__Alphaproteobacteria	D_3__uncultured_Alphaproteobacterium	D_4__uncultured_Rhodobacteraceae	D_5__uncultured_Rhodobacteraceae	D_6__uncultured_Rhodobacteraceae	f94a44d0959f17adbc586535eae2ff8f	0.277749	0	0.0258539	0	0	0.000555457	0	0	0	0	0.149377	0.0156348	0.337782	0.376588	0.339329	0.433203	0.289378	0.0333287	0	0.0304159	0.219402	0.0925831	0.00377277	No
5b0ebf06948aba85bff559793ebffbe0	SS+	265.353	-4.36875	0.846807	-5.15908	2.48161e-07	3.49584e-06	D_0__Bacteria	D_1__Proteobacteria	D_2__Alphaproteobacteria	D_3__Parvibaculales	D_4__Parvibaculaceae	D_5__Candidatus Phaeomarinobacter	D_6__Candidatus Phaeomarinobacter ectocarpi	5b0ebf06948aba85bff559793ebffbe0	0.152176	0	0	0.00292669	0.00245892	0.00346952	0.00103492	0.00308401	0	0.0021673	1.84264	2.48132	0.506791	0.82746	0.810634	3.28075	1.26998	0.104224	1.23224	0.0167317	1.37289	0.0517532	0.00172248	No
2fd2f3d4c87c711a37f9c415e8a9c5ae	SS+	21.8464	-4.03482	0.962019	-4.19412	2.73935e-05	0.000316982	D_0__Bacteria	D_1__Proteobacteria	D_2__Gammaproteobacteria	D_3__KI89A clade	D_4__uncultured_Gammaproteobacterium_KI89A	D_5__uncultured_Gammaproteobacterium_KI89A	D_6__uncultured_Gammaproteobacterium_KI89A	2fd2f3d4c87c711a37f9c415e8a9c5ae	0.373977	0.00176822	0.0144478	0	0.0346355	0.00124769	0.00155238	0	0	0	0.0368456	0.0501249	0.0377059	0.0510715	0.0622763	0.0631322	0.0722135	0.0204457	0.197533	0.0427629	0.0657054	0.124659	0.00766451	No
fdc2d924c41c68f31236d9b0b9d94dbb	NA	1231.32	-2.6773	0.721069	-3.71296	0.000204846	0.00214097	D_0__Bacteria	D_1__Bacteroidetes	D_2__Bacteroidia	D_3__Cytophagales	D_4__Cyclobacteriaceae	D_5__Fabibacter	D_6__Flammeovirgaceae bacterium EF2C-B566	fdc2d924c41c68f31236d9b0b9d94dbb	0.597696	0.0798144	0.00240657	0.00957462	0.00884076	0.0118494	0.004515	1.41664	0.247034	0.582093	4.25112	6.40422	4.00005	7.51642	5.05448	8.93633	7.1028	1.88614	4.35792	0.296046	5.50105	0.753789	0.0998705	YES
1d43815813ca2ee09a1c4789300f3408	NA	211.243	-2.02699	0.556265	-3.64393	0.000268508	0.00271864	D_0__Bacteria	D_1__Proteobacteria	D_2__Gammaproteobacteria	D_3__Oceanospirillales	D_4__Pseudohongiellaceae	D_5__Pseudohongiella	D_6__uncultured_Polycyclovorans	1d43815813ca2ee09a1c4789300f3408	1.72742	1.04408	0.0763319	0.613634	0.0711056	0.0921351	0.207165	0.525527	3.30299	0.781506	0.148635	0.187666	0.145286	0.198073	0.124214	0.666091	0.14042	0.234001	0.0261427	0.84419	0.207837	1.85198	0.412279	No
5ff4e59898d66dd4864478a50556e451	NA	135.976	1.76475	0.455406	3.87511	0.000106576	0.00115102	D_0__Bacteria	D_1__Proteobacteria	D_2__Alphaproteobacteria	D_3__Sneathiellales	D_4__Sneathiellaceae	D_5__AT-s3-44	D_6__uncultured bacterium_AT-s3-44	5ff4e59898d66dd4864478a50556e451	0.263099	0.0293963	0.381647	0.17784	0.488446	0.644637	0.519693	0.0371058	0.0597565	0.229402	0.261138	0.467462	0.416085	0.295166	0.262176	0.374147	0.340197	0.268666	0.460571	0.283102	0.349512	0.119987	0.353009	YES
903741e7367a100af315428ccf5e4525	SS-	875.665	3.47426	0.81404	4.26792	1.97302e-05	0.000236762	D_0__Bacteria	D_1__Bacteroidetes	D_2__Rhodothermia	D_3__Balneolales	D_4__Balneolaceae	D_5__Balneola	D_6__uncultured_Balneola	903741e7367a100af315428ccf5e4525	0.373702	0.366942	10.3792	2.41917	2.3815	5.20199	1.25479	0.812535	0.0577684	2.37422	0.0511565	0.804834	1.28777	1.71024	1.18701	0.186616	2.78604	0.565378	1.47064	2.56218	1.11663	0.414669	3.48254	No
e999acec34600efa9fd84e49a7107f1d	SS-	3.83113	4.4453	1.09576	4.05682	4.97455e-05	0.000555777	D_0__Bacteria	D_1__Actinobacteria	D_2__Acidimicrobiia	D_3__Microtrichales	D_4__Microtrichaceae	D_5__Sva0996 marine group	D_6__uncultured_Microtrichaceae_Sva0996	e999acec34600efa9fd84e49a7107f1d	0	0.0476804	0	0	0.00213514	0.000562202	0.0288436	0	0.00201897	0.00948024	0.0388292	0.00197557	0.00514188	0.00747551	0.00803213	0.00092302	0.0033184	0.0105111	0.00952599	0.00907206	0.00952586	0.00067299	0.0126717	No
430cff2e02ea8fd3b566f153b01c88e6	SS-	3.00019	4.46242	0.968925	4.60554	4.11398e-06	5.12665e-05	D_0__Bacteria	D_1__Proteobacteria	D_2__Alphaproteobacteria	D_3__Alphaproteobacteria Incertae Sedis	D_4__Alphaproteobacteria Incertae Sedis	D_5__Acuticoccus	D_6__uncultured_Acuticoccus	430cff2e02ea8fd3b566f153b01c88e6	0.00171757	0.0171051	0.0164526	0.0363507	0.00675053	0.022957	0	0	0	0.0120482	0	0.000818116	0.00212063	0	0.000896234	0.00883518	0.00788864	0.000817688	0.00323062	0.0113382	0.00273412	0.000572523	0.015952	No
38f4ee1d314f78caaabf22a0a686dcb3	SS-	1463.05	4.99456	1.06397	4.69427	2.67564e-06	3.46763e-05	D_0__Bacteria	D_1__Bacteroidetes	D_2__Rhodothermia	D_3__Balneolales	D_4__Balneolaceae	D_5__Balneola	D_6__uncultured_Balneola	38f4ee1d314f78caaabf22a0a686dcb3	0.00771008	0.00910117	0.00076041	0.00468671	0.00779665	0	5.30767	0.0613894	0.0140564	0.00167625	5.69218	8.05962	12.6396	5.10232	5.83271	4.21382	4.19068	5.1301	0.592725	0.541485	5.71708	0.0277186	0.761671	No
dfe02187aa7832d02e723ab6593a1cbd	SS-	88.9536	5.00571	0.782469	6.39732	1.58126e-10	2.84627e-09	D_0__Bacteria	D_1__Proteobacteria	D_2__Alphaproteobacteria	D_3__Rhodospirillales	D_4__Magnetospiraceae	D_5__uncultured_Magnetospiraceae	D_6__uncultured_Magnetospiraceae	dfe02187aa7832d02e723ab6593a1cbd	0.0140766	0.32941	0	0.226327	0.010569	0.102241	0.00102752	0	0.00229043	0.252937	0.297884	0.365579	0.329429	0.386503	0.158539	0.160624	0.673281	0.294404	0.317165	0.0938879	0.33149	0.00545567	0.131787	YES for WT
d0ed802b25f778de987f15c1385abe74	SS-	116.597	7.51266	1.16573	6.44459	1.1591e-10	2.20911e-09	D_0__Bacteria	D_1__Proteobacteria	D_2__Gammaproteobacteria	D_3__Alteromonadales	D_4__Marinobacteraceae	D_5__Marinobacter	D_6__uncultured_Marinobacter	d0ed802b25f778de987f15c1385abe74	0.00439893	1.04524	0	0	1.00499	0.149099	0	0.00231911	0	0.000800384	0.810262	0.303497	0.154163	0.220167	0.342544	0.142404	0.222412	0.553726	0.351168	0.220685	0.344482	0.00223935	0.314305	No
0a8ea1f7b29628db29fb6cc3872f9107	SS-	1478.34	7.54841	0.935865	8.0657	7.28156e-16	2.14475e-14	D_0__Bacteria	D_1__Bacteroidetes	D_2__Bacteroidia	D_3__Cytophagales	D_4__Cyclobacteriaceae	D_5__uncultured_Cyclobacteriaceae	D_6__uncultured_Cyclobacteriaceae	0a8ea1f7b29628db29fb6cc3872f9107	0.0113524	1.1227	10.0954	0.511715	4.337	16.4828	0.361431	0.0726779	0.0311837	8.30765	0.00888522	5.93195	0.638031	0.0427258	0.0151856	9.8077	0.771469	4.14611	0.683716	4.13339	2.44953	0.0384047	5.88839	No
73c141d45d958e166fa2cfd267d5a1a7	SS-	39.1045	15.0832	2.59336	5.81609	6.02407e-09	9.75899e-08	D_0__Bacteria	D_1__Proteobacteria	D_2__Alphaproteobacteria	D_3__uncultured_Alphaproteobacterium_13	D_4__uncultured_Alphaproteobacterium_13	D_5__uncultured_Alphaproteobacterium_13	D_6__uncultured_Alphaproteobacterium_13	73c141d45d958e166fa2cfd267d5a1a7	0	0.000884111	0	0	0	0	0	0	0	0	0	0.00777211	0.993911	0.0897117	0	0	0	0.155219	0.0118483	8.84111e-05	0.139829	0	0.000126302	No
ff6d8b7e828d64ae972684ab2b1e7bc9	SS-	61.2306	15.8281	2.31321	6.84248	7.78343e-12	1.57615e-10	D_0__Bacteria	D_1__Proteobacteria	D_2__Deltaproteobacteria	D_3__Bdellovibrionales	D_4__Bacteriovoracaceae	D_5__Halobacteriovorax	D_6__uncultured_Halobacteriovorax	ff6d8b7e828d64ae972684ab2b1e7bc9	0	0.00283051	0	0	0	0	0	0	0	0	0.433713	0.0655804	0	0.277227	0.102171	0.157683	0.914413	0.305368	0	0.000283051	0.250684	0	0.000404359	No
2db2bcdad5db2ee3f1d0c8e4a5af88b2	SS-	35.8311	16.1821	1.93425	8.36611	5.95531e-17	1.92952e-15	D_0__Bacteria	D_1__Proteobacteria	D_2__Alphaproteobacteria	D_3__Rhodobacterales	D_4__Rhodobacteraceae	D_5__uncultured_Rhodobacteraceae	D_6__uncultured_Rhodobacteraceae	2db2bcdad5db2ee3f1d0c8e4a5af88b2	0	0	0.00152082	0	0	0.0011244	0	0	0	0	0.0207775	0.00455628	0.973427	0.0752817	0	0	0	0.0441138	0.0048386	0.000264522	0.124777	0	0.000377889	No
b67e02e5ecba9c542b2501f03be99772	SS-	141.927	16.2916	2.34051	6.96071	3.38567e-12	7.31305e-11	D_0__Bacteria	D_1__Proteobacteria	D_2__Gammaproteobacteria	D_3__Salinisphaerales	D_4__Solimonadaceae	D_5__Polycyclovorans	D_6__uncultured_Polycyclovorans	b67e02e5ecba9c542b2501f03be99772	0	0.00132617	0	0	0.0010569	0	0	0	0	0	1.51719	1.1604	1.53402	0.521945	0	0	0	0.000929506	0	0.000238307	0.526055	0	0.000340439	No
ae91f5e0e2bf2232d311e1389cfb8186	SS-	64.7247	17.442	2.91803	5.97732	2.26835e-09	3.86814e-08	D_0__Bacteria	D_1__Bacteroidetes	D_2__Bacteroidia	D_3__Flavobacteriales	D_4__Cryomorphaceae	D_5__uncultured_Cryomorphaceae	D_6__uncultured_Cryomorphaceae	ae91f5e0e2bf2232d311e1389cfb8186	0	0.00376087	0	0	0	0.00111091	0	0	0	0	0.00145515	1.83364	0.313452	0.00103887	0	0.0143203	0	0	0	0.000487178	0.240434	0	0.000695969	No
8680423e4c940b05d45759ffac1c95b8	SS-	8.17427	20.1675	2.18681	9.22233	2.90725e-20	1.17744e-18	D_0__Bacteria	D_1__Bacteroidetes	D_2__Bacteroidia	D_3__Cytophagales	D_4__Cyclobacteriaceae	D_5__Reichenbachiella	D_6__uncultured_Reichenbachiella	8680423e4c940b05d45759ffac1c95b8	0	0	0	0.0250449	0.00264226	0.0124468	0.00293864	0	0	0	0	0	0	0.140234	0.0813307	0.0092302	0	0	0.0548018	0.00430726	0.031733	0	0.00615323	No
96e5d69cd433ef70c0394c3f2f5f73d3	SS-	9.78799	23.7968	4.37959	5.43358	5.52356e-08	8.13469e-07	D_0__Bacteria	D_1__Proteobacteria	D_2__Gammaproteobacteria	D_3__Oceanospirillales	D_4__Kangiellaceae	D_5__Aliikangiella	D_6__Aliikangiella marina	96e5d69cd433ef70c0394c3f2f5f73d3	0	0	0	0	0.407787	0.0249538	0	0	0	0	0	0	0	0	0	0	0	0	0	0.0432741	0	0	0.0618201	No
f0c249c223b230cd8e7cbb260e72530b	SS-	17.8868	24.0341	2.01563	11.9239	8.88953e-33	1.4401e-30	D_0__Bacteria	D_1__Bacteroidetes	D_2__Bacteroidia	D_3__Flavobacteriales	D_4__Flavobacteriaceae	D_5__Winogradskyella	D_6__Winogradskyella	f0c249c223b230cd8e7cbb260e72530b	0	0	0.431175	0.0385549	0	0	0	0	0	0	0.0432931	0.00928932	0	0.0697476	0.00155027	0.000758852	0.00209283	0.0529462	0.0038084	0.046973	0.0203874	0	0.0671043	No
0f0073eb9753851637ba32a6f221733e	SS-	83.77	24.7326	3.08335	8.02134	1.04599e-15	2.82417e-14	D_0__Bacteria	D_1__Proteobacteria	D_2__Alphaproteobacteria	D_3__Rhodovibrionales	D_4__Kiloniellaceae	D_5__Pelagibius	D_6__uncultured_Pelagibius	0f0073eb9753851637ba32a6f221733e	0	0.0476647	0	0	0	0	0.00100144	0	0	0.765623	0	0	0	2.78838	0.243814	0	0	0.000929506	0	0.0814289	0.337014	0	0.116327	No
ca624f5b6d056c40b562caa8025d6a54	SS-	32.1156	25.1626	3.57469	7.0391	1.93483e-12	4.47775e-11	D_0__Bacteria	D_1__Bacteroidetes	D_2__Bacteroidia	D_3__Cytophagales	D_4__Cyclobacteriaceae	D_5__uncultured_Cyclobacteriaceae	D_6__uncultured_Cyclobacteriaceae	ca624f5b6d056c40b562caa8025d6a54	0	1.42137	0	0	0	0	0	0	0	0	0.218503	0	0.0153757	0.000794988	0	0	0	0	0	0.142137	0.0260748	0	0.203052	No

## Sheet: Physiological data
CELLD											IPAM measurements - in vitro				Averaged replicates														ROS
Time	Group	Temperature	Strain	id1	id2	id	Cell	Ratio																					Strain1	Strain2	ROS
0	SS	27	SS1	SS 27	SS	SS1 27	Cell.1	300000			Strain	Time	Temperature	Technical replicate	F	Fm'	Fo'	Fv/Fm	Y(II)	Y(NPQ)	Y(NO)	NPQ	qN	qP	qL	ETR			WT10 27	WT 27	0.000458681
0	SS	31	SS1	SS 31	SS	SS1 31	Cell.1	300000			SS1	4	27	1	0.2013	0.290367	0.186733	0.41	0.307	0.139	0.554	0.063	0.411667	0.860333	0.798	3.36667			WT10 27	WT 27	0.000607639
0	SS	27	SS19	SS 27	SS	SS19 27	Cell.1	300000			SS1	4	27	1	0.200667	0.289867	0.184733	0.420667	0.307333	0.150333	0.542333	0.0696667	0.434	0.848333	0.781333	3.4			WT10 27	WT 27	0.000505556
0	SS	31	SS19	SS 31	SS	SS19 31	Cell.1	300000			SS1	4	27	1	0.2152	0.319767	0.200167	0.408	0.327	0.0893333	0.583667	0.0376667	0.292667	0.876	0.814667	3.63333			WT10 27	WT 27	0.000255986
0	SS	27	SS2	SS 27	SS	SS2 27	Cell.1	300000			SS1	4	27	1	0.223167	0.324967	0.2059	0.408	0.313	0.109333	0.577333	0.047	0.342667	0.855	0.788667	3.43333			WT10 27	WT 27	0.000431338
0	SS	31	SS2	SS 31	SS	SS2 31	Cell.1	300000			SS1	4	27	1	0.233167	0.3412	0.215967	0.407	0.316667	0.107333	0.576	0.047	0.333333	0.862667	0.799333	3.5			WT10 27	WT 27	0.000365845
0	SS	27	SS3	SS 27	SS	SS3 27	Cell.1	300000			SS1	7	27	1	0.2173	0.300333	0.1915	0.462333	0.276333	0.246667	0.477	0.129333	0.587	0.764667	0.674333	2.53333			WT10 27	WT 27	0.000387671
0	SS	31	SS3	SS 31	SS	SS3 31	Cell.1	300000			SS1	7	27	1	0.208333	0.284	0.184433	0.448333	0.266333	0.245667	0.488	0.125333	0.590667	0.761	0.674	2.46667			WT10 27	WT 27	0.000280822
0	SS	27	SS4	SS 27	SS	SS4 27	Cell.1	300000			SS1	7	27	1	0.191833	0.275167	0.1722	0.453667	0.303	0.194667	0.502333	0.0966667	0.508667	0.809333	0.726333	2.8			WT10 27	WT 27	0.000229452
0	SS	31	SS4	SS 31	SS	SS4 31	Cell.1	300000			SS1	7	27	1	0.205233	0.291667	0.182633	0.451333	0.296667	0.192667	0.511	0.094	0.503333	0.793333	0.706333	2.76667			WT11 27	WT 27	0.000308746
0	SS	27	SS5	SS 27	SS	SS5 27	Cell.1	300000			SS1	7	27	1	0.196233	0.286267	0.173567	0.458	0.314667	0.159333	0.526	0.076	0.432667	0.798667	0.706333	2.9			WT11 27	WT 27	0.000249117
0	SS	31	SS5	SS 31	SS	SS5 31	Cell.1	300000			SS1	11	27	1	0.218433	0.3106	0.192733	0.44	0.296667	0.155	0.548333	0.071	0.427333	0.781333	0.689333	2.73333			WT11 27	WT 27	0.000228445
0	SS	27	SS6	SS 27	SS	SS6 27	Cell.1	300000			SS1	11	27	1	0.251167	0.367133	0.2232	0.444	0.315667	0.130667	0.553	0.059	0.379	0.805333	0.716	2.93333			WT11 27	WT 27	0.000271981
0	SS	31	SS6	SS 31	SS	SS6 31	Cell.1	300000			SS1	11	27	1	0.2567	0.380367	0.227433	0.443	0.325333	0.104333	0.570333	0.0456667	0.311	0.809333	0.717333	3			WT11 27	WT 27	0.000301698
0	SS	27	SS7	SS 27	SS	SS7 27	Cell.1	300000			SS1	11	27	1	0.2438	0.3608	0.216433	0.455	0.324333	0.135667	0.54	0.063	0.387	0.810667	0.719667	2.96667			WT11 27	WT 27	0.000260094
0	SS	31	SS7	SS 31	SS	SS7 31	Cell.1	300000			SS1	11	27	1	0.2291	0.346267	0.205267	0.462	0.338333	0.131333	0.530667	0.0616667	0.383	0.831333	0.745	3.1			WT11 27	WT 27	0.000290909
0	SS	27	SS8	SS 27	SS	SS8 27	Cell.1	300000			SS1	15	27	1	0.252767	0.358167	0.219467	0.456	0.294333	0.174667	0.531	0.0823333	0.458667	0.760667	0.661	2.73333			WT11 27	WT 27	0.000244034
0	SS	31	SS8	SS 31	SS	SS8 31	Cell.1	300000			SS1	15	27	1	0.232367	0.325967	0.202833	0.448667	0.287	0.181	0.532	0.0846667	0.473333	0.762	0.665	2.66667			WT11 27	WT 27	0.000238068
0	SS	27	SS9	SS 27	SS	SS9 27	Cell.1	300000			SS1	15	27	1	0.254067	0.3768	0.2194	0.466	0.325667	0.121333	0.553	0.055	0.342667	0.780667	0.674333	3.03333			WT12 27	WT 27	0.000294355
0	SS	31	SS9	SS 31	SS	SS9 31	Cell.1	300000			SS1	15	27	1	0.2523	0.3634	0.2194	0.459667	0.305667	0.159	0.535	0.0746667	0.426333	0.772667	0.672333	2.8			WT12 27	WT 27	0.000233871
0	WT	27	WT10	WT 27	WT	WT10 27	Cell.1	300000			SS1	15	27	1	0.256067	0.375333	0.222367	0.466	0.317667	0.145333	0.536667	0.0683333	0.398667	0.779	0.676667	2.93333			WT12 27	WT 27	0.000389919
0	WT	31	WT10	WT 31	WT	WT10 31	Cell.1	300000			SS1	18	27	1	0.1949	0.2531	0.169867	0.438667	0.229667	0.286333	0.484333	0.147667	0.644333	0.698	0.608333	2.13333			WT12 27	WT 27	0.000199306
0	WT	27	WT11	WT 27	WT	WT11 27	Cell.1	300000			SS1	18	27	1	0.193467	0.2562	0.168767	0.445667	0.244667	0.267667	0.487667	0.137	0.618667	0.717667	0.626	2.26667			WT12 27	WT 27	0.000210764
0	WT	31	WT11	WT 31	WT	WT11 31	Cell.1	300000			SS1	18	27	1	0.206033	0.279567	0.176233	0.461	0.263333	0.232	0.505	0.115333	0.553	0.711333	0.608	2.43333			WT12 27	WT 27	0.000276389
0	WT	27	WT12	WT 27	WT	WT12 27	Cell.1	300000			SS1	18	27	1	0.235133	0.353933	0.200733	0.477667	0.335667	0.11	0.554333	0.0496667	0.315	0.775	0.662	3.1			WT12 27	WT 27	0.000182215
0	WT	31	WT12	WT 31	WT	WT12 31	Cell.1	300000			SS1	18	27	1	0.2395	0.361433	0.205267	0.481	0.337333	0.117667	0.545667	0.0536667	0.333	0.781667	0.670333	3.1			WT12 27	WT 27	0.000174664
0	WT	27	WT13	WT 27	WT	WT13 27	Cell.1	300000			SS1	21	27	1	0.237233	0.3206	0.1865	0.422667	0.259667	0.0253333	0.718333	0.009	0.0733333	0.622333	0.489667	2.4			WT12 27	WT 27	0.000218456
0	WT	31	WT13	WT 31	WT	WT13 31	Cell.1	300000			SS1	21	27	1	0.1451	0.2	0.136867	0.425333	0.274333	0.273667	0.451667	0.151667	0.657667	0.870667	0.821667	2.53333			WT13 27	WT 27	0.000213824
0	WT	27	WT14	WT 27	WT	WT14 27	Cell.1	300000			SS1	21	27	1	0.125	0.168167	0.1188	0.429667	0.255333	0.343333	0.401667	0.224667	0.735667	0.897667	0.861	2.36667			WT13 27	WT 27	0.000224412
0	WT	31	WT14	WT 31	WT	WT14 31	Cell.1	300000			SS1	21	27	1	0.260933	0.3657	0.224333	0.442667	0.286667	0.147	0.566667	0.0656667	0.399667	0.741333	0.637333	2.63333			WT13 27	WT 27	0.000243824
0	WT	27	WT15	WT 27	WT	WT15 27	Cell.1	300000			SS1	21	27	1	0.213067	0.298367	0.183833	0.442	0.284667	0.159333	0.556	0.0746667	0.420667	0.750333	0.650667	2.63333			WT13 27	WT 27	0.000267576
0	WT	31	WT15	WT 31	WT	WT15 31	Cell.1	300000			SS2	4	27	1	0.246733	0.3433	0.231667	0.390333	0.281333	0.177667	0.541	0.0823333	0.502	0.865333	0.812667	3.1			WT13 27	WT 27	0.000262664
0	WT	27	WT16	WT 27	WT	WT16 27	Cell.1	300000			SS2	4	27	1	0.238767	0.3237	0.224967	0.369667	0.262333	0.186667	0.551	0.0846667	0.524333	0.860333	0.810667	2.86667			WT13 27	WT 27	0.000208624
0	WT	31	WT16	WT 31	WT	WT16 31	Cell.1	300000			SS2	4	27	1	0.249033	0.3451	0.235233	0.369333	0.278333	0.146667	0.574667	0.0643333	0.441667	0.874667	0.826	3.06667			WT13 27	WT 27	0.000453221
0	WT	27	WT17	WT 27	WT	WT17 27	Cell.1	300000			SS2	4	27	1	0.235467	0.322067	0.222733	0.369	0.269	0.174667	0.556667	0.0783333	0.502	0.872	0.824667	2.96667			WT13 27	WT 27	0.000446319
0	WT	31	WT17	WT 31	WT	WT17 31	Cell.1	300000			SS2	4	27	1	0.241033	0.3299	0.228667	0.366667	0.269667	0.172333	0.558333	0.077	0.502333	0.878667	0.833333	2.96667			WT13 27	WT 27	0.000294479
0	WT	27	WT18	WT 27	WT	WT18 27	Cell.1	300000			SS2	7	27	1	0.206033	0.267167	0.1893	0.411	0.228333	0.317667	0.454	0.175	0.706	0.786	0.722	2.13333			WT14 27	WT 27	0.000317472
0	WT	31	WT18	WT 31	WT	WT18 31	Cell.1	300000			SS2	7	27	1	0.191333	0.243767	0.175267	0.403	0.214667	0.332667	0.452333	0.184333	0.723	0.765	0.700667	1.96667			WT14 27	WT 27	0.000263778
4	SS	27	SS1	SS 27	SS	SS1 27	Cell.2	247778			SS2	7	27	1	0.200333	0.266033	0.1848	0.404	0.247	0.265	0.488	0.136	0.638	0.809333	0.746667	2.3			WT14 27	WT 27	0.000291903
4	SS	31	SS1	SS 31	SS	SS1 31	Cell.2	221111			SS2	7	27	1	0.200167	0.2678	0.185933	0.405667	0.252667	0.264667	0.482667	0.137	0.641667	0.826	0.767333	2.33333			WT14 27	WT 27	0.000289005
4	SS	27	SS19	SS 27	SS	SS19 27	Cell.2	337778			SS2	7	27	1	0.2044	0.2755	0.189733	0.405333	0.258	0.250667	0.491333	0.128	0.619333	0.829	0.769667	2.36667			WT14 27	WT 27	0.000373822
4	SS	31	SS19	SS 31	SS	SS19 31	Cell.2	164444			SS2	11	27	1	0.1876	0.241	0.166767	0.399667	0.221667	0.256667	0.521667	0.123	0.617	0.719	0.639333	2.03333			WT14 27	WT 27	0.000289005
4	SS	27	SS2	SS 27	SS	SS2 27	Cell.2	207778			SS2	11	27	1	0.186633	0.2423	0.167367	0.393667	0.23	0.238667	0.531	0.112667	0.592	0.743667	0.667	2.1			WT14 27	WT 27	0.000311224
4	SS	31	SS2	SS 31	SS	SS2 31	Cell.2	195556			SS2	11	27	1	0.191633	0.258	0.171067	0.407667	0.256333	0.197	0.546667	0.09	0.518	0.762	0.680333	2.36667			WT14 27	WT 27	0.000404592
4	SS	27	SS3	SS 27	SS	SS3 27	Cell.2	147778			SS2	11	27	1	0.1887	0.2477	0.169167	0.404667	0.238333	0.241333	0.520333	0.116333	0.592	0.750333	0.672667	2.16667			WT14 27	WT 27	0.000178061
4	SS	31	SS3	SS 31	SS	SS3 31	Cell.2	187778			SS2	11	27	1	0.185	0.244633	0.1667	0.407333	0.244	0.242	0.514333	0.118	0.597333	0.766	0.690333	2.26667			WT15 27	WT 27	0.000229779
4	SS	27	SS4	SS 27	SS	SS4 27	Cell.2	251111			SS2	15	27	1	0.221567	0.273667	0.1867	0.391	0.19	0.221	0.589	0.094	0.542333	0.597667	0.503333	1.73333			WT15 27	WT 27	0.0001625
4	SS	31	SS4	SS 31	SS	SS4 31	Cell.2	190000			SS2	15	27	1	0.205367	0.250667	0.1751	0.382	0.180667	0.245667	0.573667	0.107333	0.588	0.598667	0.510667	1.66667			WT15 27	WT 27	0.000303676
4	SS	27	SS5	SS 27	SS	SS5 27	Cell.2	238889			SS2	15	27	1	0.207667	0.265033	0.1767	0.402	0.216	0.202667	0.581333	0.0873333	0.507333	0.648333	0.551333	2			WT15 27	WT 27	0.000131316
4	SS	31	SS5	SS 31	SS	SS5 31	Cell.2	215556			SS2	15	27	1	0.203433	0.256833	0.1747	0.396333	0.208333	0.223	0.569	0.098	0.551333	0.649333	0.558333	1.93333			WT15 27	WT 27	0.000111579
4	SS	27	SS6	SS 27	SS	SS6 27	Cell.2	335556			SS2	15	27	1	0.207667	0.264867	0.178333	0.396667	0.216	0.205667	0.578333	0.0886667	0.521667	0.661667	0.568	1.96667			WT15 27	WT 27	9.42105e-05
4	SS	31	SS6	SS 31	SS	SS6 31	Cell.2	224444			SS2	18	27	1	0.206067	0.233833	0.1776	0.364667	0.118667	0.396	0.485333	0.204	0.771333	0.495333	0.427333	1.1			WT15 27	WT 27	0.000183333
4	SS	27	SS7	SS 27	SS	SS7 27	Cell.2	274444			SS2	18	27	1	0.1902	0.216633	0.1629	0.362333	0.122333	0.367667	0.51	0.18	0.745	0.492667	0.422	1.13333			WT15 27	WT 27	0.000147807
4	SS	31	SS7	SS 31	SS	SS7 31	Cell.2	177778			SS2	18	27	1	0.1879	0.219933	0.160867	0.378333	0.145	0.342	0.513	0.168333	0.711	0.541	0.464	1.3			WT15 27	WT 27	0.000280702
4	SS	27	SS8	SS 27	SS	SS8 27	Cell.2	217778			SS2	18	27	1	0.214367	0.2526	0.186	0.376333	0.151667	0.344667	0.503333	0.171667	0.721667	0.574	0.498	1.4			WT16 27	WT 27	0.000262048
4	SS	31	SS8	SS 31	SS	SS8 31	Cell.2	215556			SS2	18	27	1	0.199367	0.234967	0.1741	0.374333	0.151667	0.354333	0.494667	0.179	0.733	0.584333	0.510667	1.4			WT16 27	WT 27	0.000264759
4	SS	27	SS9	SS 27	SS	SS9 27	Cell.2	377778			SS2	21	27	1	0.144933	0.1675	0.1216	0.34	0.134667	0.236333	0.628667	0.0956667	0.576333	0.497	0.418333	1.26667			WT16 27	WT 27	0.000384036
4	SS	31	SS9	SS 31	SS	SS9 31	Cell.2	207778			SS2	21	27	1	0.147233	0.1724	0.125433	0.337	0.145667	0.224333	0.63	0.0886667	0.568667	0.534667	0.456333	1.33333			WT16 27	WT 27	0.000282055
4	WT	27	WT10	WT 27	WT	WT10 27	Cell.2	250000			SS2	21	27	1	0.185633	0.2204	0.153433	0.348667	0.157	0.169	0.674	0.0653333	0.441667	0.526667	0.438333	1.43333			WT16 27	WT 27	0.000181288
4	WT	31	WT10	WT 31	WT	WT10 31	Cell.2	251111			SS2	21	27	1	0.2088	0.245233	0.173533	0.350667	0.148667	0.200333	0.650333	0.077	0.51	0.509667	0.423667	1.36667			WT16 27	WT 27	0.000246166
4	WT	27	WT11	WT 27	WT	WT11 27	Cell.2	214444			SS2	21	27	1	0.1933	0.228733	0.1604	0.341333	0.154667	0.151667	0.693667	0.055	0.419667	0.517667	0.429333	1.46667			WT16 27	WT 27	0.000245313
4	WT	31	WT11	WT 31	WT	WT11 31	Cell.2	284444			SS3	4	27	1	0.172533	0.230733	0.1594	0.379667	0.252	0.201	0.547	0.0913333	0.543667	0.817	0.755	2.76667			WT16 27	WT 27	0.000204297
4	WT	27	WT12	WT 27	WT	WT12 27	Cell.2	217778			SS3	4	27	1	0.1861	0.248067	0.172567	0.378667	0.249667	0.211667	0.538667	0.098	0.563667	0.821	0.761333	2.76667			WT16 27	WT 27	0.000234766
4	WT	31	WT12	WT 31	WT	WT12 31	Cell.2	231111			SS3	4	27	1	0.174033	0.239533	0.163033	0.386333	0.273667	0.184667	0.542	0.085	0.517333	0.856333	0.802333	3			WT17 27	WT 27	0.000279429
4	WT	27	WT13	WT 27	WT	WT13 27	Cell.2	228889			SS3	4	27	1	0.1737	0.231033	0.160533	0.380333	0.248	0.214	0.538333	0.0993333	0.567333	0.812	0.75	2.7			WT17 27	WT 27	0.000197143
4	WT	31	WT13	WT 31	WT	WT13 31	Cell.2	132778			SS3	4	27	1	0.164867	0.222733	0.152467	0.390667	0.259333	0.208333	0.532	0.098	0.555667	0.823333	0.762	2.86667			WT17 27	WT 27	0.000280714
4	WT	27	WT14	WT 27	WT	WT14 27	Cell.2	178889			SS3	7	27	1	0.166167	0.2214	0.1548	0.402667	0.248	0.277667	0.474667	0.148	0.657667	0.829	0.772667	2.3			WT17 27	WT 27	0.000303352
4	WT	31	WT14	WT 31	WT	WT14 31	Cell.2	157778			SS3	7	27	1	0.175333	0.233967	0.161133	0.403333	0.249333	0.252333	0.498333	0.126667	0.619667	0.804	0.739	2.3			WT17 27	WT 27	0.000222905
4	WT	27	WT15	WT 27	WT	WT15 27	Cell.2	253333			SS3	7	27	1	0.176467	0.2371	0.162767	0.401667	0.255333	0.241	0.503667	0.121333	0.6	0.817	0.754333	2.36667			WT17 27	WT 27	0.000237989
4	WT	31	WT15	WT 31	WT	WT15 31	Cell.2	130556			SS3	7	27	1	0.156533	0.214067	0.1427	0.420333	0.269	0.226667	0.505	0.112333	0.574	0.806667	0.735333	2.5			WT17 27	WT 27	0.000294162
4	WT	27	WT16	WT 27	WT	WT16 27	Cell.2	205556			SS3	7	27	1	0.157033	0.2106	0.144467	0.415333	0.254	0.265667	0.480333	0.138667	0.638	0.809	0.744667	2.36667			WT17 27	WT 27	0.000259132
4	WT	31	WT16	WT 31	WT	WT16 31	Cell.2	193889			SS3	11	27	1	0.2418	0.319767	0.214633	0.409333	0.243667	0.221667	0.534667	0.104667	0.554	0.741	0.657667	2.26667			WT17 27	WT 27	0.000327844
4	WT	27	WT17	WT 27	WT	WT17 27	Cell.2	57777.8			SS3	11	27	1	0.229433	0.3054	0.205933	0.406333	0.249	0.221667	0.53	0.104667	0.561	0.763333	0.685	2.3			WT18 27	WT 27	0.000192245
4	WT	31	WT17	WT 31	WT	WT17 31	Cell.2	240000			SS3	11	27	1	0.201967	0.258833	0.182333	0.404667	0.219333	0.299333	0.481333	0.155667	0.678333	0.744	0.671667	2.03333			WT18 27	WT 27	0.000214286
4	WT	27	WT18	WT 27	WT	WT18 27	Cell.2	105556			SS3	11	27	1	0.141	0.181567	0.130133	0.392667	0.223667	0.305333	0.471333	0.162	0.698333	0.796	0.737333	2.06667			WT18 27	WT 27	0.000154592
4	WT	31	WT18	WT 31	WT	WT18 31	Cell.2	171667			SS3	11	27	1	0.156067	0.198367	0.145133	0.377	0.212667	0.312333	0.474667	0.164667	0.711	0.797333	0.742333	1.93333			WT18 27	WT 27	0.000206161
4	SS	27	SS1	SS 27	SS	SS1 27	Cell.3	267778			SS3	15	27	1	0.200967	0.250667	0.178367	0.398	0.198333	0.310667	0.491	0.158333	0.687667	0.687667	0.610333	2.2			WT18 27	WT 27	0.000105924
4	SS	31	SS1	SS 31	SS	SS1 31	Cell.3	224444			SS3	15	27	1	0.203933	0.255233	0.178933	0.399	0.201	0.285	0.514	0.138333	0.649667	0.673333	0.590667	2.2			WT18 27	WT 27	0.000211493
4	SS	27	SS19	SS 27	SS	SS19 27	Cell.3	318889			SS3	15	27	1	0.182	0.2263	0.162233	0.394667	0.195667	0.316333	0.488	0.162	0.695667	0.691333	0.616667	2.13333			WT18 27	WT 27	0.000195799
4	SS	31	SS19	SS 31	SS	SS19 31	Cell.3	134444			SS3	15	27	1	0.201633	0.257033	0.176267	0.414	0.215333	0.275	0.509667	0.134333	0.633667	0.686333	0.6	2.36667			WT18 27	WT 27	0.000195799
4	SS	27	SS2	SS 27	SS	SS2 27	Cell.3	182222			SS3	15	27	1	0.195267	0.246067	0.1754	0.383667	0.206667	0.279667	0.513667	0.136	0.656333	0.72	0.647333	2.26667			WT18 27	WT 27	0.000184734
4	SS	31	SS2	SS 31	SS	SS2 31	Cell.3	126667			SS3	18	27	1	0.204733	0.259467	0.171533	0.415333	0.210667	0.219667	0.569333	0.0966667	0.532	0.621	0.520333	1.93333			SS1 27	SS 27	0.000307793
4	SS	27	SS3	SS 27	SS	SS3 27	Cell.3	138889			SS3	18	27	1	0.195567	0.2503	0.1657	0.394333	0.218333	0.172333	0.609333	0.0706667	0.453333	0.649667	0.551333	2			SS1 27	SS 27	0.000324492
4	SS	31	SS3	SS 31	SS	SS3 31	Cell.3	121111			SS3	18	27	1	0.200167	0.262433	0.1671	0.416	0.237333	0.152667	0.610333	0.063	0.405	0.653667	0.545333	2.2			SS1 27	SS 27	0.000315703
4	SS	27	SS4	SS 27	SS	SS4 27	Cell.3	247778			SS3	18	27	1	0.229267	0.2871	0.200367	0.376667	0.201667	0.227	0.571333	0.0993333	0.568667	0.668	0.584667	1.86667			SS1 27	SS 27	0.00035208
4	SS	31	SS4	SS 31	SS	SS4 31	Cell.3	157778			SS3	18	27	1	0.208167	0.2634	0.185	0.363333	0.209333	0.204667	0.586	0.0873333	0.538667	0.704667	0.626333	1.93333			SS1 27	SS 27	0.00035118
4	SS	27	SS5	SS 27	SS	SS5 27	Cell.3	195556			SS3	21	27	1	0.236733	0.301967	0.1959	0.405667	0.215667	0.162667	0.621333	0.0656667	0.427333	0.616	0.509667	2.36667			SS1 27	SS 27	0.00035928
4	SS	31	SS5	SS 31	SS	SS5 31	Cell.3	158889			SS3	21	27	1	0.1755	0.2232	0.147167	0.405	0.213667	0.19	0.596	0.0796667	0.485	0.628667	0.527667	2.33333			SS1 27	SS 27	0.00038478
4	SS	27	SS6	SS 27	SS	SS6 27	Cell.3	232222			SS3	21	27	1	0.219467	0.283967	0.177833	0.416	0.227333	0.126667	0.646333	0.0496667	0.342667	0.610333	0.496	2.5			SS1 27	SS 27	0.000329273
4	SS	31	SS6	SS 31	SS	SS6 31	Cell.3	301111			SS3	21	27	1	0.2487	0.316367	0.210233	0.383333	0.214	0.144333	0.641333	0.0563333	0.408	0.636667	0.538667	2.36667			SS1 27	SS 27	0.000362974
4	SS	27	SS7	SS 27	SS	SS7 27	Cell.3	338889			SS3	21	27	1	0.268933	0.341333	0.2317	0.373	0.212	0.162333	0.625667	0.0656667	0.441667	0.660333	0.568667	2.33333			SS2 27	SS 27	0.000454138
4	SS	31	SS7	SS 31	SS	SS7 31	Cell.3	193333			SS4	4	27	1	0.177933	0.2593	0.166867	0.401	0.313667	0.118667	0.567333	0.0523333	0.368667	0.881	0.826333	3.43333			SS2 27	SS 27	0.000477414
4	SS	27	SS8	SS 27	SS	SS8 27	Cell.3	156667			SS4	4	27	1	0.185433	0.269433	0.1739	0.401	0.311667	0.124333	0.564	0.055	0.381333	0.879333	0.825	3.4			SS2 27	SS 27	0.000469655
4	SS	31	SS8	SS 31	SS	SS8 31	Cell.3	203333			SS4	4	27	1	0.1768	0.266833	0.166433	0.411333	0.338	0.0893333	0.572667	0.039	0.294333	0.895333	0.842333	3.7			SS2 27	SS 27	0.000577552
4	SS	27	SS9	SS 27	SS	SS9 27	Cell.3	305556			SS4	4	27	1	0.214367	0.312567	0.195933	0.423	0.314333	0.128333	0.557333	0.0576667	0.383333	0.842	0.769667	3.5			SS2 27	SS 27	0.000534103
4	SS	31	SS9	SS 31	SS	SS9 31	Cell.3	166667			SS4	4	27	1	0.201	0.299033	0.186033	0.423	0.327667	0.114	0.558	0.051	0.354	0.868	0.803333	3.63333			SS2 27	SS 27	0.000627207
4	WT	27	WT10	WT 27	WT	WT10 27	Cell.3	215556			SS4	11	27	1	0.206867	0.296567	0.186133	0.444	0.302667	0.177667	0.520333	0.0846667	0.48	0.811667	0.730333	2.8			SS2 27	SS 27	0.000659651
4	WT	31	WT10	WT 31	WT	WT10 31	Cell.3	186667			SS4	11	27	1	0.203433	0.2985	0.1818	0.451	0.318333	0.15	0.532	0.071	0.416667	0.814333	0.728	2.96667			SS2 27	SS 27	0.000617791
4	WT	27	WT11	WT 27	WT	WT11 27	Cell.3	246667			SS4	11	27	1	0.2072	0.3028	0.185633	0.445	0.315333	0.146333	0.538333	0.068	0.410667	0.815667	0.731	2.93333			SS2 27	SS 27	0.000643953
4	WT	31	WT11	WT 31	WT	WT11 31	Cell.3	235556			SS4	11	27	1	0.2067	0.2995	0.187967	0.438667	0.31	0.166667	0.523333	0.0796667	0.461333	0.832667	0.757333	2.86667			SS3 27	SS 27	0.000613125
4	WT	27	WT12	WT 27	WT	WT12 27	Cell.3	226667			SS4	11	27	1	0.2005	0.290833	0.184133	0.442333	0.310667	0.186667	0.503	0.0926667	0.500667	0.847	0.778	2.86667			SS3 27	SS 27	0.000671384
4	WT	31	WT12	WT 31	WT	WT12 31	Cell.3	185556			SS4	15	27	1	0.2	0.2768	0.175033	0.445667	0.277	0.202333	0.520667	0.098	0.511	0.755667	0.661667	2.53333			SS3 27	SS 27	0.00065933
4	WT	27	WT13	WT 27	WT	WT13 27	Cell.3	283333			SS4	15	27	1	0.225	0.308633	0.197567	0.438333	0.271	0.203333	0.525667	0.0966667	0.519	0.753	0.661333	2.5			SS3 27	SS 27	0.000907423
4	WT	31	WT13	WT 31	WT	WT13 31	Cell.3	135000			SS4	15	27	1	0.2281	0.332333	0.1987	0.465667	0.313333	0.157667	0.529	0.0743333	0.426	0.780333	0.68	2.9			SS3 27	SS 27	0.00080768
4	WT	27	WT14	WT 27	WT	WT14 27	Cell.3	191111			SS4	15	27	1	0.2062	0.2951	0.185133	0.457667	0.301333	0.208333	0.491	0.107333	0.528333	0.809	0.727	2.76667			SS3 27	SS 27	0.000749691
4	WT	31	WT14	WT 31	WT	WT14 31	Cell.3	208333			SS4	15	27	1	0.2031	0.291967	0.1827	0.457333	0.304333	0.203	0.492667	0.103333	0.522667	0.814667	0.733	2.8			SS3 27	SS 27	0.000589466
4	WT	27	WT15	WT 27	WT	WT15 27	Cell.3	211111			SS4	18	27	1	0.176433	0.2188	0.1548	0.419	0.193333	0.345	0.461667	0.186667	0.717667	0.661333	0.580667	1.8			SS3 27	SS 27	0.000625534
4	WT	31	WT15	WT 31	WT	WT15 31	Cell.3	89444.4			SS4	18	27	1	0.176133	0.223367	0.157267	0.416667	0.210667	0.325	0.464667	0.175333	0.702	0.712667	0.636	1.93333			SS3 27	SS 27	0.000570573
4	WT	27	WT16	WT 27	WT	WT16 27	Cell.3	176667			SS4	18	27	1	0.163867	0.2139	0.147133	0.426	0.234	0.298	0.468	0.159667	0.670333	0.749	0.672333	2.16667			SS4 27	SS 27	0.000621906
4	WT	31	WT16	WT 31	WT	WT16 31	Cell.3	156667			SS4	18	27	1	0.185933	0.239867	0.162	0.435	0.224667	0.289667	0.485667	0.149	0.648333	0.691333	0.602	2.06667			SS4 27	SS 27	0.000553921
4	WT	27	WT17	WT 27	WT	WT17 27	Cell.3	58888.9			SS4	18	27	1	0.176633	0.2301	0.1562	0.437	0.232	0.300333	0.467333	0.161	0.666667	0.723	0.639333	2.16667			SS4 27	SS 27	0.000691511
4	WT	31	WT17	WT 31	WT	WT17 31	Cell.3	183889			SS4	21	27	1	0.1374	0.174833	0.122433	0.391333	0.214	0.261667	0.524333	0.126667	0.619667	0.716333	0.638667	2			SS4 27	SS 27	0.000417591
4	WT	27	WT18	WT 27	WT	WT18 27	Cell.3	113333			SS4	21	27	1	0.139367	0.176	0.1232	0.388333	0.208333	0.26	0.531667	0.122667	0.619667	0.699667	0.620333	1.93333			SS4 27	SS 27	0.000479378
4	WT	31	WT18	WT 31	WT	WT18 31	Cell.3	186111			SS4	21	27	1	0.144767	0.185133	0.126467	0.396333	0.215333	0.236	0.548333	0.11	0.568667	0.684	0.597333	1.96667			SS4 27	SS 27	0.000411762
4	SS	27	SS1	SS 27	SS	SS1 27	Cell.4	433333			SS4	21	27	1	0.175967	0.227267	0.1506	0.401333	0.226	0.186667	0.587333	0.0796667	0.481	0.669333	0.573	2.1			SS4 27	SS 27	0.000433125
4	SS	31	SS1	SS 31	SS	SS1 31	Cell.4	117778			SS4	21	27	1	0.184967	0.2394	0.158833	0.397333	0.227333	0.177	0.595667	0.0746667	0.469333	0.676	0.580333	2.1			SS4 27	SS 27	0.000431902
4	SS	27	SS19	SS 27	SS	SS19 27	Cell.4	236667			SS5	4	27	1	0.1629	0.2206	0.152233	0.396333	0.261	0.234333	0.504333	0.116667	0.598667	0.842	0.786667	2.9			SS4 27	SS 27	0.000429457
4	SS	31	SS19	SS 31	SS	SS19 31	Cell.4	183333			SS5	4	27	1	0.175667	0.237433	0.162767	0.398	0.26	0.225667	0.514	0.11	0.584333	0.827333	0.767	2.86667			SS5 27	SS 27	0.000535109
4	SS	27	SS2	SS 27	SS	SS2 27	Cell.4	220000			SS5	4	27	1	0.182167	0.259967	0.1688	0.418333	0.299	0.175333	0.525333	0.0836667	0.486333	0.852333	0.789667	3.26667			SS5 27	SS 27	0.000546522
4	SS	31	SS2	SS 31	SS	SS2 31	Cell.4	137778			SS5	4	27	1	0.175967	0.242633	0.162067	0.402333	0.274667	0.189667	0.535667	0.0886667	0.514667	0.826	0.760667	3.03333			SS5 27	SS 27	0.000536739
4	SS	27	SS3	SS 27	SS	SS3 27	Cell.4	184444			SS5	4	27	1	0.1959	0.2789	0.179333	0.419	0.297667	0.161333	0.541333	0.0746667	0.456333	0.832333	0.762333	3.26667			SS5 27	SS 27	0.000461981
4	SS	31	SS3	SS 31	SS	SS3 31	Cell.4	153333			SS5	11	27	1	0.232167	0.304567	0.2056	0.417	0.237667	0.249333	0.513667	0.121667	0.597333	0.730667	0.647	2.16667			SS5 27	SS 27	0.000463442
4	SS	27	SS4	SS 27	SS	SS4 27	Cell.4	256667			SS5	11	27	1	0.225833	0.299033	0.198067	0.423667	0.245	0.232333	0.522667	0.111333	0.567333	0.726667	0.637667	2.26667			SS5 27	SS 27	0.000461981
4	SS	31	SS4	SS 31	SS	SS4 31	Cell.4	173333			SS5	11	27	1	0.2461	0.3312	0.216233	0.428333	0.257333	0.216333	0.526333	0.103333	0.541333	0.741	0.651333	2.4			SS5 27	SS 27	0.000461981
4	SS	27	SS5	SS 27	SS	SS5 27	Cell.4	208889			SS5	11	27	1	0.2101	0.2848	0.185533	0.433333	0.262333	0.221333	0.516333	0.107333	0.551667	0.751667	0.663667	2.43333			SS5 27	SS 27	0.000498506
4	SS	31	SS5	SS 31	SS	SS5 31	Cell.4	171111			SS5	11	27	1	0.2276	0.316	0.200533	0.442667	0.279667	0.198667	0.521667	0.0953333	0.51	0.764667	0.674	2.56667			SS5 27	SS 27	0.000530649
4	SS	27	SS6	SS 27	SS	SS6 27	Cell.4	416667			SS5	15	27	1	0.204733	0.262433	0.179367	0.409333	0.219667	0.259	0.521667	0.124	0.611667	0.693	0.607	2			SS6 27	SS 27	0.000631304
4	SS	31	SS6	SS 31	SS	SS6 31	Cell.4	216667			SS5	15	27	1	0.2258	0.288567	0.199433	0.405	0.217	0.269	0.514	0.130667	0.628667	0.703333	0.621333	2			SS6 27	SS 27	0.00061337
4	SS	27	SS7	SS 27	SS	SS7 27	Cell.4	240000			SS5	15	27	1	0.204233	0.269433	0.1801	0.418333	0.241667	0.236667	0.521667	0.113667	0.576333	0.731	0.644667	2.23333			SS6 27	SS 27	0.000523696
4	SS	31	SS7	SS 31	SS	SS7 31	Cell.4	230000			SS5	15	27	1	0.217633	0.294633	0.191167	0.437333	0.261667	0.223667	0.515	0.108667	0.553	0.745	0.654667	2.43333			SS6 27	SS 27	0.000442073
4	SS	27	SS8	SS 27	SS	SS8 27	Cell.4	180000			SS5	15	27	1	0.200967	0.275833	0.178133	0.433667	0.271333	0.207	0.521667	0.0993333	0.529333	0.766	0.679	2.46667			SS6 27	SS 27	0.00040943
4	SS	31	SS8	SS 31	SS	SS8 31	Cell.4	196667			SS5	18	27	1	0.158833	0.197733	0.1356	0.407667	0.197	0.268	0.535	0.125333	0.610667	0.626333	0.534667	1.83333			SS6 27	SS 27	0.000419922
4	SS	27	SS9	SS 27	SS	SS9 27	Cell.4	254444			SS5	18	27	1	0.1395	0.176133	0.1235	0.392667	0.206	0.277333	0.516667	0.134667	0.641667	0.695333	0.616333	1.9			SS6 27	SS 27	0.000611794
4	SS	31	SS9	SS 31	SS	SS9 31	Cell.4	152222			SS5	18	27	1	0.163567	0.2113	0.144067	0.395667	0.226333	0.221667	0.551667	0.100667	0.557	0.709667	0.625333	2.06667			SS6 27	SS 27	0.000604924
4	WT	27	WT10	WT 27	WT	WT10 27	Cell.4	203333			SS5	18	27	1	0.1815	0.2319	0.1597	0.409	0.217333	0.272	0.511	0.133	0.628667	0.696667	0.612667	2			SS6 27	SS 27	0.00057916
4	WT	31	WT10	WT 31	WT	WT10 31	Cell.4	215556			SS5	18	27	1	0.166667	0.2106	0.142633	0.413	0.209333	0.256667	0.534667	0.120667	0.596	0.647	0.554667	1.9			SS7 27	SS 27	0.00064836
4	WT	27	WT11	WT 27	WT	WT11 27	Cell.4	203333			SS5	21	27	1	0.189233	0.227933	0.158033	0.391667	0.170333	0.261333	0.569	0.115333	0.597333	0.554	0.463667	1.9			SS7 27	SS 27	0.00065376
4	WT	31	WT11	WT 31	WT	WT11 31	Cell.4	191111			SS5	21	27	1	0.1889	0.230367	0.1587	0.389667	0.18	0.239333	0.580333	0.103333	0.570333	0.578	0.485333	1.96667			SS7 27	SS 27	0.00060516
4	WT	27	WT12	WT 27	WT	WT12 27	Cell.4	197778			SS5	21	27	1	0.2015	0.250633	0.168533	0.395	0.195	0.208667	0.596333	0.0873333	0.515	0.597333	0.5	2.13333			SS7 27	SS 27	0.000627
4	WT	31	WT12	WT 31	WT	WT12 31	Cell.4	203333			SS5	21	27	1	0.184633	0.2271	0.155333	0.393	0.187333	0.233333	0.579333	0.100667	0.559667	0.593333	0.499333	2.06667			SS7 27	SS 27	0.000613667
4	WT	27	WT13	WT 27	WT	WT13 27	Cell.4	272222			SS5	21	27	1	0.197233	0.2464	0.1667	0.395333	0.199667	0.214	0.586333	0.0913333	0.529333	0.615333	0.52	2.16667			SS7 27	SS 27	0.000555333
4	WT	31	WT13	WT 31	WT	WT13 31	Cell.4	143333			SS6	4	27	1	0.193467	0.255867	0.178033	0.44	0.244333	0.336667	0.419	0.201333	0.725333	0.804	0.740667	2.23333			SS7 27	SS 27	0.000628381
4	WT	27	WT14	WT 27	WT	WT14 27	Cell.4	197778			SS6	4	27	1	0.2142	0.2799	0.196567	0.432333	0.234667	0.339	0.426333	0.198667	0.728	0.788333	0.723667	2.16667			SS7 27	SS 27	0.000586295
4	WT	31	WT14	WT 31	WT	WT14 31	Cell.4	122222			SS6	4	27	1	0.1889	0.257033	0.177433	0.439333	0.265	0.314333	0.420667	0.187	0.706	0.856	0.804333	2.46667			SS7 27	SS 27	0.000515072
4	WT	27	WT15	WT 27	WT	WT15 27	Cell.4	167778			SS6	4	27	1	0.177633	0.236233	0.163233	0.436667	0.248667	0.317667	0.434333	0.182667	0.703333	0.802667	0.737667	2.3			SS8 27	SS 27	0.000683667
4	WT	31	WT15	WT 31	WT	WT15 31	Cell.4	128889			SS6	4	27	1	0.1799	0.241033	0.166667	0.435	0.254	0.313	0.433	0.18	0.702	0.822	0.762	2.36667			SS8 27	SS 27	0.000597
4	WT	27	WT16	WT 27	WT	WT16 27	Cell.4	215556			SS6	7	27	1	0.151967	0.207533	0.141667	0.448667	0.267667	0.313667	0.418	0.188333	0.703333	0.843333	0.786333	2.46667			SS8 27	SS 27	0.000590333
4	WT	31	WT16	WT 31	WT	WT16 31	Cell.4	181111			SS6	7	27	1	0.149667	0.206567	0.138133	0.451333	0.275	0.288667	0.435667	0.166333	0.666667	0.83	0.766	2.53333			SS8 27	SS 27	0.00064376
4	WT	27	WT17	WT 27	WT	WT17 27	Cell.4	114444			SS6	7	27	1	0.133667	0.191967	0.124767	0.466667	0.304	0.267	0.429333	0.155667	0.639333	0.868	0.81	2.83333			SS8 27	SS 27	0.000684669
4	WT	31	WT17	WT 31	WT	WT17 31	Cell.4	199444			SS6	7	27	1	0.132833	0.1869	0.124367	0.459	0.289333	0.289	0.421333	0.171667	0.673333	0.865333	0.811	2.66667			SS8 27	SS 27	0.000708843
4	WT	27	WT18	WT 27	WT	WT18 27	Cell.4	105556			SS6	7	27	1	0.1371	0.191667	0.129067	0.459	0.284667	0.307333	0.408333	0.188	0.697	0.870667	0.819667	2.63333			SS8 27	SS 27	0.000600341
4	WT	31	WT18	WT 31	WT	WT18 31	Cell.4	246667			SS6	11	27	1	0.141167	0.184667	0.125433	0.469	0.235333	0.355333	0.409	0.217333	0.730667	0.734667	0.653	2.2			SS8 27	SS 27	0.000578182
4	SS	27	SS1	SS 27	SS	SS1 27	Cell.5	333333			SS6	11	27	1	0.167967	0.215867	0.149967	0.458667	0.221667	0.375	0.403333	0.232333	0.753	0.727	0.648667	2.06667			SS8 27	SS 27	0.000654886
4	SS	31	SS1	SS 31	SS	SS1 31	Cell.5	178889			SS6	11	27	1	0.182533	0.2402	0.1618	0.475	0.240333	0.354	0.405667	0.218333	0.728	0.737333	0.654	2.23333			SS9 27	SS 27	0.000691043
4	SS	27	SS19	SS 27	SS	SS19 27	Cell.5	248889			SS6	11	27	1	0.136433	0.180067	0.1258	0.455667	0.242333	0.366667	0.391	0.233667	0.757	0.805333	0.742333	2.26667			SS9 27	SS 27	0.000636261
4	SS	31	SS19	SS 31	SS	SS19 31	Cell.5	138889			SS6	11	27	1	0.129767	0.174367	0.122667	0.444667	0.256	0.352667	0.391333	0.225	0.751667	0.865	0.819	2.36667			SS9 27	SS 27	0.000663652
4	SS	27	SS2	SS 27	SS	SS2 27	Cell.5	207778			SS6	15	27	1	0.1325	0.172233	0.123133	0.446333	0.230667	0.388333	0.381	0.255	0.780333	0.809333	0.752	2.13333			SS9 27	SS 27	0.0005493
4	SS	31	SS2	SS 31	SS	SS2 31	Cell.5	208889			SS6	15	27	1	0.1139	0.148533	0.1065	0.441667	0.233333	0.385333	0.381667	0.252333	0.781333	0.823667	0.771	2.13333			SS9 27	SS 27	0.0005013
4	SS	27	SS3	SS 27	SS	SS3 27	Cell.5	163333			SS6	15	27	1	0.1428	0.1832	0.130833	0.450667	0.220333	0.399333	0.380333	0.263	0.786667	0.77	0.705667	2.03333			SS9 27	SS 27	0.0005193
4	SS	31	SS3	SS 31	SS	SS3 31	Cell.5	157778			SS6	15	27	1	0.134967	0.1719	0.125067	0.444333	0.215333	0.417	0.367667	0.283667	0.805333	0.788333	0.731	1.96667			SS9 27	SS 27	0.000476419
4	SS	27	SS4	SS 27	SS	SS4 27	Cell.5	145556			SS6	15	27	1	0.1335	0.171533	0.124967	0.438	0.222	0.406333	0.372	0.273667	0.801333	0.817	0.765	2.03333			SS9 27	SS 27	0.00051271
4	SS	31	SS4	SS 31	SS	SS4 31	Cell.5	177778			SS6	18	27	1	0.182667	0.237433	0.164067	0.461667	0.230667	0.368	0.401333	0.228333	0.747667	0.746333	0.670333	2.13333			SS9 27	SS 27	0.000489484
4	SS	27	SS5	SS 27	SS	SS5 27	Cell.5	220000			SS6	18	27	1	0.170267	0.222067	0.154233	0.453667	0.233333	0.360667	0.406	0.222667	0.745	0.763333	0.691667	2.13333			SS19 27	SS 27	0.000521349
4	SS	31	SS5	SS 31	SS	SS5 31	Cell.5	180000			SS6	18	27	1	0.167833	0.229567	0.156467	0.460667	0.268667	0.332667	0.398333	0.209	0.724	0.844333	0.787667	2.46667			SS19 27	SS 27	0.000459178
4	SS	27	SS6	SS 27	SS	SS6 27	Cell.5	278889			SS6	18	27	1	0.186133	0.2456	0.168533	0.462667	0.242333	0.354333	0.403333	0.22	0.737	0.771333	0.698667	2.2			SS19 27	SS 27	0.000468059
4	SS	31	SS6	SS 31	SS	SS6 31	Cell.5	225556			SS6	18	27	1	0.1987	0.2667	0.181067	0.463667	0.255	0.337333	0.408	0.206667	0.720333	0.793333	0.722667	2.36667			SS19 27	SS 27	0.000228373
4	SS	27	SS7	SS 27	SS	SS7 27	Cell.5	234444			SS6	21	27	1	0.0356333	0.0459	0.0413667	0.446667	0.222	0.578	0.2	1	0.984	0	0	2.03333			SS19 27	SS 27	0.000239856
4	SS	31	SS7	SS 31	SS	SS7 31	Cell.5	186667			SS6	21	27	1	0.0496667	0.0629	0.0543	0.445667	0.206333	0.605667	0.188333	0.946333	0.967333	0.666667	0.666667	1.9			SS19 27	SS 27	0.000252775
4	SS	27	SS8	SS 27	SS	SS8 27	Cell.5	150000			SS6	21	27	1	0.025	0.0305667	0.0281667	0.448	0.193333	0.606667	0.2	1	0.992	0	0	1.76667			SS19 27	SS 27	0.00041525
4	SS	31	SS8	SS 31	SS	SS8 31	Cell.5	66666.7			SS6	21	27	1	0.2062	0.273667	0.164	0.454333	0.246333	0.148667	0.605	0.0616667	0.378	0.615667	0.49	2.26667			SS19 27	SS 27	0.000404
4	SS	27	SS9	SS 27	SS	SS9 27	Cell.5	284444			SS6	21	27	1	0.200467	0.265033	0.163067	0.450667	0.243667	0.180333	0.576	0.0783333	0.447	0.632667	0.514333	2.26667			SS19 27	SS 27	0.000434
4	SS	31	SS9	SS 31	SS	SS9 31	Cell.5	123333			SS7	4	27	1	0.1851	0.2562	0.169067	0.429	0.277333	0.227	0.495333	0.115	0.575	0.815667	0.745333	2.56667			WT10 31	WT 31	0.00890085
4	WT	27	WT10	WT 27	WT	WT10 27	Cell.5	187778			SS7	4	27	1	0.179733	0.245933	0.166367	0.422667	0.269	0.252667	0.477667	0.131667	0.622333	0.832667	0.771	2.46667			WT10 31	WT 31	0.00347034
4	WT	31	WT10	WT 31	WT	WT10 31	Cell.5	180000			SS7	4	27	1	0.1518	0.214033	0.1435	0.420333	0.290333	0.229333	0.480333	0.120333	0.589333	0.881	0.833	2.66667			WT10 31	WT 31	0.0043017
4	WT	27	WT11	WT 27	WT	WT11 27	Cell.5	186667			SS7	4	27	1	0.1915	0.261767	0.1739	0.422333	0.269	0.224667	0.506333	0.111	0.568667	0.8	0.726667	2.5			WT10 31	WT 31	0.0118904
4	WT	31	WT11	WT 31	WT	WT11 31	Cell.5	208889			SS7	4	27	1	0.184467	0.2536	0.1685	0.419667	0.272667	0.219667	0.507667	0.108667	0.562	0.811667	0.741667	2.53333			WT10 31	WT 31	0.00986539
4	WT	27	WT12	WT 27	WT	WT12 27	Cell.5	172222			SS7	7	27	1	0.165533	0.2268	0.152067	0.438	0.27	0.270667	0.459	0.147667	0.640667	0.822333	0.755667	2.5			WT10 31	WT 31	0.0113538
4	WT	31	WT12	WT 31	WT	WT12 31	Cell.5	220000			SS7	7	27	1	0.164567	0.228467	0.1503	0.444667	0.28	0.253	0.467333	0.135667	0.611667	0.817	0.746333	2.56667			WT10 31	WT 31	0.00686418
4	WT	27	WT13	WT 27	WT	WT13 27	Cell.5	196667			SS7	7	27	1	0.167167	0.236733	0.154033	0.448333	0.294333	0.239	0.466667	0.128	0.592333	0.841667	0.775667	2.7			WT10 31	WT 31	0.0082209
4	WT	31	WT13	WT 31	WT	WT13 31	Cell.5	148889			SS7	7	27	1	0.145433	0.204567	0.1334	0.438333	0.289	0.225667	0.485	0.116667	0.57	0.831333	0.762667	2.66667			WT10 31	WT 31	0.00746866
4	WT	27	WT14	WT 27	WT	WT14 27	Cell.5	203333			SS7	7	27	1	0.1541	0.2193	0.142667	0.442	0.297	0.226333	0.476667	0.119	0.576333	0.851	0.788	2.73333			WT11 31	WT 31	0.00492152
4	WT	31	WT14	WT 31	WT	WT14 31	Cell.5	141111			SS7	11	27	1	0.155233	0.208333	0.143867	0.416667	0.254667	0.279333	0.465667	0.150333	0.659	0.823667	0.763667	2.33333			WT11 31	WT 31	0.00499747
4	WT	27	WT15	WT 27	WT	WT15 27	Cell.5	180000			SS7	11	27	1	0.1621	0.215067	0.149133	0.416333	0.246	0.288667	0.465	0.155667	0.668	0.802667	0.738667	2.26667			WT11 31	WT 31	0.00436709
4	WT	31	WT15	WT 31	WT	WT15 31	Cell.5	141667			SS7	11	27	1	0.1322	0.1822	0.1217	0.429	0.274333	0.245667	0.48	0.128	0.606667	0.826	0.760333	2.5			WT11 31	WT 31	0.00386129
4	WT	27	WT16	WT 27	WT	WT16 27	Cell.5	217778			SS7	11	27	1	0.1451	0.196433	0.1364	0.420667	0.261333	0.290667	0.448	0.162333	0.681	0.856	0.805333	2.4			WT11 31	WT 31	0.00420968
4	WT	31	WT16	WT 31	WT	WT16 31	Cell.5	148889			SS7	11	27	1	0.169267	0.228933	0.158767	0.418667	0.260333	0.285333	0.454333	0.157	0.673333	0.849667	0.796667	2.36667			WT11 31	WT 31	0.00484113
4	WT	27	WT17	WT 27	WT	WT17 27	Cell.5	113333			SS7	15	27	1	0.185133	0.253733	0.1664	0.444667	0.270333	0.250667	0.479333	0.130667	0.603667	0.784333	0.705	2.5			WT11 31	WT 31	0.00347892
4	WT	31	WT17	WT 31	WT	WT17 31	Cell.5	182222			SS7	15	27	1	0.199833	0.268467	0.180533	0.427667	0.255333	0.259	0.485333	0.133	0.62	0.780333	0.705	2.36667			WT11 31	WT 31	0.00419731
4	WT	27	WT18	WT 27	WT	WT18 27	Cell.5	71111.1			SS7	15	27	1	0.197233	0.270233	0.179067	0.432667	0.27	0.243667	0.486333	0.125333	0.597333	0.8	0.726333	2.5			WT11 31	WT 31	0.00492377
4	WT	31	WT18	WT 31	WT	WT18 31	Cell.5	231667			SS7	15	27	1	0.182667	0.2508	0.165433	0.441333	0.271667	0.250333	0.478333	0.130667	0.605	0.796333	0.720667	2.5			WT12 31	WT 31	0.00550909
4	SS	27	SS1	SS 27	SS	SS1 27	Cell.6	246667			SS7	15	27	1	0.1866	0.2616	0.170967	0.436333	0.286667	0.226333	0.487667	0.116333	0.571333	0.827333	0.758	2.63333			WT12 31	WT 31	0.00559636
4	SS	31	SS1	SS 31	SS	SS1 31	Cell.6	123333			SS7	18	27	1	0.160467	0.207967	0.1396	0.425333	0.228333	0.259667	0.512	0.126667	0.606333	0.695333	0.604667	2.1			WT12 31	WT 31	0.00483273
4	SS	27	SS19	SS 27	SS	SS19 27	Cell.6	247778			SS7	18	27	1	0.177933	0.227933	0.153833	0.425333	0.219333	0.273	0.507667	0.134333	0.622333	0.674667	0.583333	2.03333			WT12 31	WT 31	0.00528
4	SS	31	SS19	SS 31	SS	SS19 31	Cell.6	168889			SS7	18	27	1	0.181367	0.240667	0.158533	0.432333	0.246333	0.242333	0.511333	0.119	0.579	0.720333	0.629667	2.26667			WT12 31	WT 31	0.00492
4	SS	27	SS2	SS 27	SS	SS2 27	Cell.6	216667			SS7	18	27	1	0.1675	0.220433	0.1511	0.425333	0.240333	0.289667	0.470333	0.154333	0.662667	0.764667	0.690333	2.2			WT12 31	WT 31	0.00520364
4	SS	31	SS2	SS 31	SS	SS2 31	Cell.6	146667			SS7	18	27	1	0.1763	0.234133	0.157967	0.426	0.247333	0.265	0.487667	0.135667	0.624667	0.760667	0.682333	2.26667			WT12 31	WT 31	0.00715102
4	SS	27	SS3	SS 27	SS	SS3 27	Cell.6	148889			SS7	21	27	1	0.127933	0.162067	0.109233	0.41	0.210333	0.243	0.547	0.112	0.574	0.647	0.553333	1.96667			WT12 31	WT 31	0.00771429
4	SS	31	SS3	SS 31	SS	SS3 31	Cell.6	142222			SS7	21	27	1	0.142167	0.182033	0.1233	0.402667	0.218333	0.230667	0.551	0.104667	0.564667	0.675667	0.586333	2.03333			WT12 31	WT 31	0.0064898
4	SS	27	SS4	SS 27	SS	SS4 27	Cell.6	228889			SS7	21	27	1	0.143933	0.1879	0.1239	0.411667	0.233667	0.202	0.564667	0.0903333	0.51	0.687333	0.592667	2.13333			WT13 31	WT 31	0.0165306
4	SS	31	SS4	SS 31	SS	SS4 31	Cell.6	177778			SS7	21	27	1	0.0882667	0.111767	0.0769667	0.397	0.210667	0.247	0.542333	0.114	0.593333	0.677	0.591	1.93333			WT13 31	WT 31	0.0167878
4	SS	27	SS5	SS 27	SS	SS5 27	Cell.6	220000			SS7	21	27	1	0.0890333	0.1134	0.0777	0.398667	0.215	0.241333	0.544	0.111333	0.584667	0.682667	0.595667	1.96667			WT13 31	WT 31	0.0191388
4	SS	31	SS5	SS 31	SS	SS5 31	Cell.6	205556			SS8	4	27	1	0.1907	0.256367	0.177067	0.399	0.256333	0.241333	0.502667	0.120333	0.607667	0.827667	0.768333	2.36667			WT13 31	WT 31	0.0150316
4	SS	27	SS6	SS 27	SS	SS6 27	Cell.6	313333			SS8	4	27	1	0.184967	0.242333	0.171367	0.393	0.236667	0.275667	0.487667	0.141	0.657667	0.809333	0.749667	2.2			WT13 31	WT 31	0.0134211
4	SS	31	SS6	SS 31	SS	SS6 31	Cell.6	352222			SS8	4	27	1	0.1853	0.2513	0.1732	0.395	0.262667	0.228333	0.508667	0.112333	0.589667	0.844333	0.789333	2.43333			WT13 31	WT 31	0.0151895
4	SS	27	SS7	SS 27	SS	SS7 27	Cell.6	235556			SS8	4	27	1	0.178433	0.2353	0.1647	0.388667	0.241333	0.247667	0.51	0.121667	0.618333	0.805	0.743667	2.23333			WT13 31	WT 31	0.0217946
4	SS	31	SS7	SS 31	SS	SS7 31	Cell.6	193333			SS8	4	27	1	0.191167	0.253933	0.1784	0.384333	0.246333	0.242667	0.511	0.119	0.615667	0.829	0.773333	2.26667			WT13 31	WT 31	0.024
4	SS	27	SS8	SS 27	SS	SS8 27	Cell.6	127778			SS8	7	27	1	0.168633	0.2201	0.1522	0.422	0.234	0.298	0.468	0.159667	0.673	0.758333	0.684667	2.13333			WT13 31	WT 31	0.0196757
4	SS	31	SS8	SS 31	SS	SS8 31	Cell.6	214444			SS8	7	27	1	0.166667	0.218967	0.1491	0.418667	0.238	0.266333	0.495667	0.134333	0.627333	0.746333	0.667667	2.2			WT14 31	WT 31	0.00535556
4	SS	27	SS9	SS 27	SS	SS9 27	Cell.6	270000			SS8	7	27	1	0.165033	0.2248	0.1478	0.423	0.265667	0.214	0.52	0.103333	0.543667	0.777667	0.696667	2.46667			WT14 31	WT 31	0.0051
4	SS	31	SS9	SS 31	SS	SS9 31	Cell.6	250000			SS8	7	27	1	0.153433	0.2036	0.1384	0.42	0.246	0.262667	0.491333	0.133	0.627667	0.77	0.694667	2.26667			WT14 31	WT 31	0.00501111
4	WT	27	WT10	WT 27	WT	WT10 27	Cell.6	191111			SS8	7	27	1	0.151967	0.2039	0.1395	0.418333	0.255	0.266667	0.478667	0.14	0.639	0.808	0.742333	2.33333			WT14 31	WT 31	0.00477778
4	WT	31	WT10	WT 31	WT	WT10 31	Cell.6	174444			SS8	11	27	1	0.1894	0.228267	0.158567	0.424	0.171	0.333667	0.495333	0.168667	0.687333	0.559333	0.469	1.6			WT14 31	WT 31	0.00438889
4	WT	27	WT11	WT 27	WT	WT11 27	Cell.6	197778			SS8	11	27	1	0.182867	0.219933	0.154267	0.417667	0.168	0.338333	0.493667	0.171667	0.696667	0.562	0.474333	1.53333			WT14 31	WT 31	0.00468889
4	WT	31	WT11	WT 31	WT	WT11 31	Cell.6	232222			SS8	11	27	1	0.182967	0.227467	0.156	0.420333	0.195333	0.298333	0.506	0.147667	0.649667	0.622	0.530333	1.76667			WT14 31	WT 31	0.00576923
4	WT	27	WT12	WT 27	WT	WT12 27	Cell.6	201111			SS8	11	27	1	0.1639	0.2005	0.1423	0.407667	0.183	0.331	0.486333	0.17	0.702	0.63	0.547333	1.7			WT14 31	WT 31	0.00399231
4	WT	31	WT12	WT 31	WT	WT12 31	Cell.6	188889			SS8	11	27	1	0.174167	0.213733	0.151367	0.408333	0.185	0.328333	0.486333	0.168667	0.698	0.635333	0.552	1.73333			WT14 31	WT 31	0.00355385
4	WT	27	WT13	WT 27	WT	WT13 27	Cell.6	176667			SS8	15	27	1	0.1881	0.2116	0.1583	0.372333	0.111333	0.383333	0.505333	0.189333	0.750333	0.442	0.371667	1.1			WT15 31	WT 31	0.02028
4	WT	31	WT13	WT 31	WT	WT13 31	Cell.6	126667			SS8	15	27	1	0.183833	0.2111	0.1564	0.377333	0.129667	0.369333	0.501333	0.184	0.738333	0.500667	0.427333	1.4			WT15 31	WT 31	0.0136
4	WT	27	WT14	WT 27	WT	WT14 27	Cell.6	162222			SS8	15	27	1	0.183967	0.215367	0.156433	0.384	0.145333	0.340667	0.513667	0.166	0.705667	0.532	0.452333	1.36667			WT15 31	WT 31	0.01904
4	WT	31	WT14	WT 31	WT	WT14 31	Cell.6	172778			SS8	15	27	1	0.189033	0.217467	0.161067	0.383	0.131333	0.377667	0.491333	0.192	0.747667	0.504667	0.43	1.43333			WT15 31	WT 31	0.0164512
4	WT	27	WT15	WT 27	WT	WT15 27	Cell.6	112222			SS8	15	27	1	0.1941	0.228467	0.168833	0.391667	0.15	0.384333	0.465667	0.206667	0.761	0.573667	0.499333	1.66667			WT15 31	WT 31	0.0157395
4	WT	31	WT15	WT 31	WT	WT15 31	Cell.6	118333			SS8	18	27	1	0.204067	0.2317	0.1713	0.367667	0.119667	0.346333	0.534333	0.162333	0.714	0.457667	0.384333	1.1			WT15 31	WT 31	0.0189209
4	WT	27	WT16	WT 27	WT	WT16 27	Cell.6	192222			SS8	18	27	1	0.191667	0.217	0.159933	0.371333	0.116667	0.349	0.534	0.163667	0.714	0.444333	0.370667	1.06667			WT15 31	WT 31	0.0127765
4	WT	31	WT16	WT 31	WT	WT16 31	Cell.6	188889			SS8	18	27	1	0.1825	0.209133	0.1529	0.376667	0.126667	0.341667	0.531333	0.161	0.704667	0.473333	0.396667	1.16667			WT15 31	WT 31	0.0138706
4	WT	27	WT17	WT 27	WT	WT17 27	Cell.6	102222			SS8	18	27	1	0.194967	0.223367	0.164667	0.377333	0.127333	0.358333	0.514333	0.174	0.727	0.485	0.409667	1.16667			WT15 31	WT 31	0.0159882
4	WT	31	WT17	WT 31	WT	WT17 31	Cell.6	175000			SS8	18	27	1	0.188733	0.220067	0.159367	0.383667	0.142333	0.332333	0.525	0.158333	0.696667	0.517667	0.437	1.33333			WT16 31	WT 31	0.0101829
4	WT	27	WT18	WT 27	WT	WT18 27	Cell.6	137778			SS8	21	27	1	0.135633	0.148167	0.112633	0.333	0.0846667	0.336333	0.579333	0.146667	0.706	0.354333	0.294333	0.933333			WT16 31	WT 31	0.0116229
4	WT	31	WT18	WT 31	WT	WT18 31	Cell.6	245000			SS8	21	27	1	0.170933	0.1941	0.1411	0.342	0.119333	0.243333	0.637	0.0953333	0.584	0.437667	0.361667	1.33333			WT16 31	WT 31	0.0112114
7	SS	27	SS1	SS 27	SS	SS1 27	Cell.1	271111			SS8	21	27	1	0.163067	0.186267	0.1335	0.35	0.124667	0.231333	0.644	0.0903333	0.558333	0.440333	0.361	1.36667			WT16 31	WT 31	0.00908675
7	SS	31	SS1	SS 31	SS	SS1 31	Cell.1	156667			SS8	21	27	1	0.152633	0.174333	0.1247	0.352	0.125	0.232	0.643	0.09	0.559333	0.438	0.358	1.36667			WT16 31	WT 31	0.00936867
7	SS	27	SS19	SS 27	SS	SS19 27	Cell.1	316667			SS8	21	27	1	0.146567	0.1657	0.119933	0.344333	0.115333	0.241333	0.643	0.094	0.572333	0.417	0.341333	1.26667			WT16 31	WT 31	0.00975904
7	SS	31	SS19	SS 31	SS	SS19 31	Cell.1	201111			SS9	4	27	1	0.2441	0.325633	0.2243	0.382667	0.250667	0.204333	0.545	0.094	0.544	0.806667	0.742	2.73333			WT16 31	WT 31	0.0225
7	SS	27	SS2	SS 27	SS	SS2 27	Cell.1	276667			SS9	4	27	1	0.241667	0.324333	0.2257	0.384	0.254667	0.221333	0.523333	0.106	0.581667	0.837667	0.782667	2.83333			WT16 31	WT 31	0.0209455
7	SS	31	SS2	SS 31	SS	SS2 31	Cell.1	225556			SS9	4	27	1	0.2116	0.2915	0.200833	0.388333	0.274	0.210333	0.515667	0.102	0.566	0.881	0.836333	3.03333			WT16 31	WT 31	0.0240955
7	SS	27	SS3	SS 27	SS	SS3 27	Cell.1	364444			SS9	4	27	1	0.229267	0.311267	0.215367	0.377333	0.263667	0.195	0.541333	0.09	0.538667	0.855	0.803333	2.9			WT17 31	WT 31	0.00674328
7	SS	31	SS3	SS 31	SS	SS3 31	Cell.1	156667			SS9	4	27	1	0.257	0.350967	0.238567	0.377333	0.268	0.163333	0.569	0.0723333	0.471667	0.835333	0.775	2.93333			WT17 31	WT 31	0.00632687
7	SS	27	SS4	SS 27	SS	SS4 27	Cell.1	376667			SS9	7	27	1	0.226633	0.298533	0.204633	0.409333	0.241	0.255333	0.503667	0.126667	0.618333	0.766	0.691667	2.2			WT17 31	WT 31	0.00816716
7	SS	31	SS4	SS 31	SS	SS4 31	Cell.1	126667			SS9	7	27	1	0.216033	0.291333	0.194533	0.41	0.258667	0.209667	0.532	0.098	0.543667	0.778	0.700333	2.4			WT17 31	WT 31	0.00852973
7	SS	27	SS5	SS 27	SS	SS5 27	Cell.1	217778			SS9	7	27	1	0.217633	0.298867	0.1973	0.416	0.272333	0.201	0.527	0.0956667	0.527	0.8	0.725	2.53333			WT17 31	WT 31	0.00833514
7	SS	31	SS5	SS 31	SS	SS5 31	Cell.1	86666.7			SS9	7	27	1	0.181533	0.2464	0.166067	0.412667	0.263333	0.23	0.506667	0.113667	0.580333	0.810667	0.742667	2.43333			WT17 31	WT 31	0.00731351
7	SS	27	SS6	SS 27	SS	SS6 27	Cell.1	223333			SS9	7	27	1	0.179733	0.242633	0.1648	0.413	0.259333	0.244	0.497	0.123	0.605	0.809	0.742667	2.4			WT17 31	WT 31	0.0093
7	SS	31	SS6	SS 31	SS	SS6 31	Cell.1	254444			SS9	11	27	1	0.1938	0.2379	0.17	0.399	0.185333	0.325	0.489667	0.166	0.698	0.649667	0.569667	1.7			WT17 31	WT 31	0.00962
7	SS	27	SS7	SS 27	SS	SS7 27	Cell.1	247778			SS9	11	27	1	0.217133	0.270733	0.190967	0.398667	0.197667	0.296333	0.506	0.146333	0.665333	0.672	0.591	1.83333			WT17 31	WT 31	0.01034
7	SS	31	SS7	SS 31	SS	SS7 31	Cell.1	191111			SS9	11	27	1	0.221733	0.283033	0.194367	0.412	0.217	0.272	0.511333	0.133333	0.628667	0.690333	0.605333	2			WT18 31	WT 31	0.0164842
7	SS	27	SS8	SS 27	SS	SS8 27	Cell.1	160000			SS9	11	27	1	0.237267	0.300167	0.2096	0.409667	0.209667	0.298667	0.492	0.151667	0.669667	0.695667	0.614333	1.96667			WT18 31	WT 31	0.015
7	SS	31	SS8	SS 31	SS	SS8 31	Cell.1	326667			SS9	11	27	1	0.248367	0.309967	0.217033	0.412333	0.198667	0.312333	0.489333	0.159667	0.679667	0.664333	0.580333	1.83333			WT18 31	WT 31	0.0161684
7	SS	27	SS9	SS 27	SS	SS9 27	Cell.1	308889			SS9	15	27	1	0.194433	0.2297	0.163167	0.403333	0.153667	0.336333	0.510333	0.165	0.694	0.532	0.446333	1.53333			WT18 31	WT 31	0.0156566
7	SS	31	SS9	SS 31	SS	SS9 31	Cell.1	114444			SS9	15	27	1	0.174533	0.207367	0.1486	0.399667	0.158667	0.342	0.499333	0.171333	0.708667	0.559333	0.476333	1.73333			WT18 31	WT 31	0.0144
7	WT	27	WT10	WT 27	WT	WT10 27	Cell.1	376667			SS9	15	27	1	0.177933	0.2152	0.153533	0.395667	0.173	0.319	0.508	0.157	0.687667	0.604	0.521	1.63333			WT18 31	WT 31	0.0208868
7	WT	31	WT10	WT 31	WT	WT10 31	Cell.1	96666.7			SS9	15	27	1	0.160933	0.190833	0.143233	0.367667	0.156667	0.359667	0.484	0.185333	0.749	0.628667	0.559667	1.73333			WT18 31	WT 31	0.0116862
7	WT	27	WT11	WT 27	WT	WT11 27	Cell.1	215556			SS9	15	27	1	0.161433	0.1912	0.144267	0.356667	0.155667	0.349333	0.495333	0.176333	0.741	0.634	0.567	1.7			WT18 31	WT 31	0.0134031
7	WT	31	WT11	WT 31	WT	WT11 31	Cell.1	78888.9			SS9	18	27	1	0.232033	0.274533	0.189267	0.381667	0.154667	0.226667	0.618667	0.0913333	0.542333	0.499667	0.407	1.43333			WT18 31	WT 31	0.0110769
7	WT	27	WT12	WT 27	WT	WT12 27	Cell.1	364444			SS9	18	27	1	0.199167	0.2376	0.164867	0.38	0.161667	0.234	0.604	0.0966667	0.560667	0.528	0.437333	1.5			SS1 31	SS 31	0.00068744
7	WT	31	WT12	WT 31	WT	WT12 31	Cell.1	76666.7			SS9	18	27	1	0.2031	0.247867	0.171333	0.374	0.180333	0.209667	0.61	0.0863333	0.524333	0.585333	0.494	1.66667			SS1 31	SS 31	0.000754507
7	WT	27	WT13	WT 27	WT	WT13 27	Cell.1	397778			SS9	18	27	1	0.211933	0.2557	0.178867	0.385333	0.171	0.261	0.568	0.115333	0.605333	0.569667	0.481333	1.56667			SS1 31	SS 31	0.000523017
7	WT	31	WT13	WT 31	WT	WT13 31	Cell.1	60000			SS9	18	27	1	0.218933	0.263733	0.1845	0.378333	0.169667	0.244333	0.585667	0.104667	0.581667	0.565	0.476	1.56667			SS1 31	SS 31	0.00107567
7	WT	27	WT14	WT 27	WT	WT14 27	Cell.1	273333			SS9	21	27	1	0.224533	0.275333	0	0.404667	0.184667	0	1	0	0	0	0	1.7			SS1 31	SS 31	0.00116567
7	WT	31	WT14	WT 31	WT	WT14 31	Cell.1	74444.4			SS9	21	27	1	0.243167	0.308633	0	0.409	0.212667	0	1	0	0	0	0	1.96667			SS1 31	SS 31	0.00130414
7	WT	27	WT15	WT 27	WT	WT15 27	Cell.1	244444			SS9	21	27	1	0.251967	0.304733	0	0.379	0.171667	0	1	0	0	0	0	1.6			SS1 31	SS 31	0.000824353
7	WT	31	WT15	WT 31	WT	WT15 31	Cell.1	58888.9			SS9	21	27	1	0.225	0.2701	0	0.378667	0.167333	0	1	0	0	0	0	1.56667			SS1 31	SS 31	0.000728664
7	WT	27	WT16	WT 27	WT	WT16 27	Cell.1	305556			SS9	21	27	1	0.2276	0.270067	0	0.366333	0.157	0	1	0	0	0	0	1.46667			SS1 31	SS 31	0.00073125
7	WT	31	WT16	WT 31	WT	WT16 31	Cell.1	82222.2			SS19	4	27	1	0.25	0.3495	0.222567	0.416667	0.285	0.146	0.569667	0.065	0.411667	0.787	0.702667	2.6			SS2 31	SS 31	0.000627115
7	WT	27	WT17	WT 27	WT	WT17 27	Cell.1	151111			SS19	4	27	1	0.282033	0.396567	0.2546	0.413	0.289	0.147333	0.563667	0.0656667	0.423667	0.806667	0.728	2.7			SS2 31	SS 31	0.000610962
7	WT	31	WT17	WT 31	WT	WT17 31	Cell.1	83333.3			SS19	4	27	1	0.2585	0.3745	0.232467	0.427	0.31	0.122	0.567667	0.0536667	0.365667	0.816	0.733333	2.83333			SS2 31	SS 31	0.000544038
7	WT	27	WT18	WT 27	WT	WT18 27	Cell.1	257778			SS19	4	27	1	0.268467	0.3902	0.2341	0.427	0.312	0.071	0.617333	0.0286667	0.226333	0.779	0.679333	2.86667			SS2 31	SS 31	0.000880867
7	WT	31	WT18	WT 31	WT	WT18 31	Cell.1	66666.7			SS19	4	27	1	0.284	0.417967	0.250167	0.431667	0.320667	0.0786667	0.601333	0.0323333	0.244333	0.798667	0.703667	3			SS2 31	SS 31	0.000902296
7	SS	27	SS1	SS 27	SS	SS1 27	Cell.2	471111			SS19	7	27	1	0.195267	0.268433	0.172133	0.435	0.272667	0.198333	0.528667	0.094	0.509667	0.759667	0.669333	2.53333			SS2 31	SS 31	0.000890051
7	SS	31	SS1	SS 31	SS	SS1 31	Cell.2	178889			SS19	7	27	1	0.215867	0.3026	0.189167	0.439333	0.287	0.166	0.547	0.076	0.448333	0.765	0.670333	2.66667			SS2 31	SS 31	0.000722782
7	SS	27	SS19	SS 27	SS	SS19 27	Cell.2	318889			SS19	7	27	1	0.199167	0.283	0.173533	0.442	0.296667	0.143	0.560333	0.0643333	0.395	0.766	0.667667	2.76667			SS2 31	SS 31	0.000611492
7	SS	31	SS19	SS 31	SS	SS19 31	Cell.2	172222			SS19	7	27	1	0.218133	0.3054	0.194733	0.437667	0.286	0.191333	0.522333	0.0913333	0.505667	0.789667	0.705333	2.66667			SS2 31	SS 31	0.000715524
7	SS	27	SS2	SS 27	SS	SS2 27	Cell.2	236667			SS19	7	27	1	0.2137	0.295733	0.1919	0.435	0.277	0.213333	0.509667	0.104667	0.546333	0.789333	0.709	2.53333			SS3 31	SS 31	0.000619087
7	SS	31	SS2	SS 31	SS	SS2 31	Cell.2	152222			SS19	11	27	1	0.207033	0.259667	0.180633	0.366667	0.202667	0.197	0.600667	0.082	0.515	0.665333	0.580333	1.86667			SS3 31	SS 31	0.00066759
7	SS	27	SS3	SS 27	SS	SS3 27	Cell.2	208889			SS19	11	27	1	0.210967	0.265533	0.182767	0.371667	0.205667	0.187333	0.607	0.077	0.496667	0.660333	0.572	1.9			SS3 31	SS 31	0.000659506
7	SS	31	SS3	SS 31	SS	SS3 31	Cell.2	134444			SS19	11	27	1	0.1987	0.257	0.172267	0.386333	0.227	0.167667	0.605333	0.0693333	0.457333	0.687667	0.596333	2.06667			SS3 31	SS 31	0.00107872
7	SS	27	SS4	SS 27	SS	SS4 27	Cell.2	274444			SS19	11	27	1	0.207367	0.267167	0.1826	0.385	0.223667	0.201667	0.574667	0.0873333	0.526667	0.707333	0.622333	2.06667			SS3 31	SS 31	0.000773972
7	SS	31	SS4	SS 31	SS	SS4 31	Cell.2	178889			SS19	11	27	1	0.2072	0.267967	0.182867	0.383667	0.226667	0.194333	0.579333	0.0833333	0.515	0.715	0.631333	2.1			SS3 31	SS 31	0.00068568
7	SS	27	SS5	SS 27	SS	SS5 27	Cell.2	331111			SS19	15	27	1	0.2209	0.276467	0.182533	0.414333	0.200333	0.220667	0.579	0.0953333	0.525333	0.589667	0.487	1.86667			SS3 31	SS 31	0.000684821
7	SS	31	SS5	SS 31	SS	SS5 31	Cell.2	122222			SS19	15	27	1	0.226933	0.2817	0.189367	0.408667	0.194333	0.237667	0.568333	0.104667	0.562333	0.592	0.494	1.8			SS3 31	SS 31	0.000988393
7	SS	27	SS6	SS 27	SS	SS6 27	Cell.2	415556			SS19	15	27	1	0.229067	0.2928	0.1918	0.419	0.217667	0.211333	0.570667	0.0926667	0.517333	0.629667	0.527667	2.03333			SS3 31	SS 31	0.00093125
7	SS	31	SS6	SS 31	SS	SS6 31	Cell.2	117778			SS19	15	27	1	0.228767	0.302433	0.190867	0.434333	0.243667	0.180667	0.576	0.0783333	0.460333	0.66	0.550667	2.26667			SS4 31	SS 31	0.000592178
7	SS	27	SS7	SS 27	SS	SS7 27	Cell.2	231111			SS19	15	27	1	0.2183	0.289567	0.183867	0.429333	0.246	0.178	0.576333	0.077	0.458667	0.674667	0.568	2.3			SS4 31	SS 31	0.000479908
7	SS	31	SS7	SS 31	SS	SS7 31	Cell.2	125556			SS19	18	27	1	0.190533	0.2227	0.160033	0.400667	0.143667	0.355333	0.500333	0.177667	0.716333	0.511	0.429	1.3			SS4 31	SS 31	0.000744939
7	SS	27	SS8	SS 27	SS	SS8 27	Cell.2	206667			SS19	18	27	1	0.212733	0.2503	0.180333	0.4	0.150333	0.356333	0.493333	0.18	0.720333	0.538333	0.456333	1.4			SS4 31	SS 31	0.000925
7	SS	31	SS8	SS 31	SS	SS8 31	Cell.2	276667			SS19	18	27	1	0.198867	0.239533	0.168567	0.409667	0.170333	0.326667	0.503667	0.162333	0.686333	0.573667	0.486667	1.6			SS4 31	SS 31	0.000950806
7	SS	27	SS9	SS 27	SS	SS9 27	Cell.2	302222			SS19	18	27	1	0.204567	0.2508	0.1716	0.418	0.183667	0.292667	0.523667	0.139667	0.638	0.581667	0.488	1.7			SS4 31	SS 31	0.000857258
7	SS	31	SS9	SS 31	SS	SS9 31	Cell.2	157778			SS19	18	27	1	0.2191	0.266833	0.1853	0.413333	0.178667	0.306667	0.514333	0.149	0.663	0.584333	0.494	1.63333			SS4 31	SS 31	0.000667217
7	WT	27	WT10	WT 27	WT	WT10 27	Cell.2	346667			SS19	21	27	1	0.243	0.2899	0.1925	0.374333	0.161667	0.131	0.707333	0.047	0.349333	0.481	0.381	1.5			SS4 31	SS 31	0.000831368
7	WT	31	WT10	WT 31	WT	WT10 31	Cell.2	102222			SS19	21	27	1	0.232333	0.282367	0.1829	0.39	0.177333	0.121	0.701667	0.043	0.330667	0.504667	0.397667	1.63333			SS4 31	SS 31	0.000737972
7	WT	27	WT11	WT 27	WT	WT11 27	Cell.2	367778			SS19	21	27	1	0.246733	0.3067	0.193267	0.401667	0.195333	0.0996667	0.705	0.0353333	0.279667	0.528	0.413667	1.83333			SS5 31	SS 31	0.00035012
7	WT	31	WT11	WT 31	WT	WT11 31	Cell.2	97777.8			SS19	21	27	1	0.2021	0.241667	0.159067	0.376667	0.164	0.117333	0.719	0.0403333	0.327	0.479667	0.377667	1.5			SS5 31	SS 31	0.000503005
7	WT	27	WT12	WT 27	WT	WT12 27	Cell.2	363333			SS19	21	27	1	0.207533	0.254233	0.163867	0.386	0.184	0.100667	0.715333	0.035	0.281	0.518667	0.410333	1.66667			SS5 31	SS 31	0.000391947
7	WT	31	WT12	WT 31	WT	WT12 31	Cell.2	90000			SS1	4	31	1	0.202467	0.2652	0.177267	0.392333	0.237	0.175667	0.587667	0.0746667	0.475667	0.715	0.626333	2.2			SS5 31	SS 31	0.000369737
7	WT	27	WT13	WT 27	WT	WT13 27	Cell.2	207778			SS1	4	31	1	0.216833	0.2827	0.192933	0.384333	0.233	0.195	0.572	0.085	0.521333	0.736	0.655667	2.16667			SS5 31	SS 31	0.000408333
7	WT	31	WT13	WT 31	WT	WT13 31	Cell.2	34444.4			SS1	4	31	1	0.200667	0.270767	0.175133	0.398667	0.258333	0.134667	0.606667	0.056	0.379	0.736	0.643333	2.4			SS5 31	SS 31	0.000406579
7	WT	27	WT14	WT 27	WT	WT14 27	Cell.2	325556			SS1	4	31	1	0.204233	0.272867	0.180333	0.401	0.251333	0.176333	0.572667	0.0773333	0.473333	0.741	0.654333	2.33333			SS5 31	SS 31	0.000382186
7	WT	31	WT14	WT 31	WT	WT14 31	Cell.2	101111			SS1	4	31	1	0.207867	0.281067	0.185533	0.392333	0.261	0.15	0.589333	0.064	0.424667	0.766	0.683667	2.43333			SS5 31	SS 31	0.000472006
7	WT	27	WT15	WT 27	WT	WT15 27	Cell.2	258889			SS1	7	31	1	0.1938	0.2402	0.1755	0.376667	0.193333	0.314	0.493	0.159333	0.703	0.716333	0.648667	2.13333			SS5 31	SS 31	0.000414521
7	WT	31	WT15	WT 31	WT	WT15 31	Cell.2	58888.9			SS1	7	31	1	0.195933	0.2402	0.179233	0.373	0.184333	0.347667	0.468	0.185333	0.746333	0.725667	0.663667	2.03333			SS6 31	SS 31	0.000638426
7	WT	27	WT16	WT 27	WT	WT16 27	Cell.2	246667			SS1	7	31	1	0.200667	0.254733	0.182233	0.378333	0.212333	0.271667	0.515667	0.132	0.648	0.745	0.677	2.3			SS6 31	SS 31	0.000506944
7	WT	31	WT16	WT 31	WT	WT16 31	Cell.2	73333.3			SS1	7	31	1	0.1995	0.2518	0.176833	0.388333	0.207667	0.263	0.529333	0.125667	0.625	0.698	0.619	2.3			SS6 31	SS 31	0.000468056
7	WT	27	WT17	WT 27	WT	WT17 27	Cell.2	212222			SS1	7	31	1	0.208833	0.2629	0.186267	0.381333	0.205667	0.265333	0.529333	0.125	0.629667	0.704667	0.629	2.26667			SS6 31	SS 31	0.000414953
7	WT	31	WT17	WT 31	WT	WT17 31	Cell.2	76666.7			SS1	11	31	1	0.210633	0.2902	0.189	0.370333	0.274667	0.0653333	0.660333	0.0246667	0.214333	0.786667	0.706	2.53333			SS6 31	SS 31	0.000434811
7	WT	27	WT18	WT 27	WT	WT18 27	Cell.2	222222			SS1	11	31	1	0.2327	0.319433	0.207033	0.377	0.271667	0.0746667	0.653667	0.0286667	0.244667	0.771333	0.686333	2.5			SS6 31	SS 31	0.00044805
7	WT	31	WT18	WT 31	WT	WT18 31	Cell.2	74444.4			SS1	11	31	1	0.175967	0.2521	0.156	0.397333	0.302	0.0436667	0.654333	0.017	0.149	0.792	0.702333	2.8			SS6 31	SS 31	0.0005429
7	SS	27	SS1	SS 27	SS	SS1 27	Cell.3	414444			SS1	11	31	1	0.1727	0.2454	0.1522	0.397	0.296333	0.0476667	0.656333	0.0183333	0.149	0.780667	0.688	2.76667			SS6 31	SS 31	0.000441945
7	SS	31	SS1	SS 31	SS	SS1 31	Cell.3	148889			SS1	11	31	1	0.1843	0.2598	0.162633	0.389667	0.29	0.0446667	0.665	0.017	0.153333	0.777667	0.686667	2.66667			SS6 31	SS 31	0.000731921
7	SS	27	SS19	SS 27	SS	SS19 27	Cell.3	376667			SS1	15	31	1	0.1866	0.2279	0.1659	0.369	0.18	0.298	0.521333	0.144	0.674667	0.663	0.589333	1.66667			SS7 31	SS 31	0.000485058
7	SS	31	SS19	SS 31	SS	SS19 31	Cell.3	157778			SS1	15	31	1	0.171267	0.203267	0.150433	0.363	0.157333	0.324667	0.518	0.157	0.705667	0.606667	0.532667	1.46667			SS7 31	SS 31	0.000581337
7	SS	27	SS2	SS 27	SS	SS2 27	Cell.3	251111			SS1	15	31	1	0.194767	0.246233	0.1705	0.387333	0.209	0.233333	0.557333	0.106	0.571	0.678333	0.594333	1.96667			SS7 31	SS 31	0.000625291
7	SS	31	SS2	SS 31	SS	SS2 31	Cell.3	154444			SS1	15	31	1	0.190533	0.238567	0.1681	0.387333	0.201333	0.268	0.530333	0.127	0.630333	0.681333	0.600667	1.86667			SS7 31	SS 31	0.000673321
7	SS	27	SS3	SS 27	SS	SS3 27	Cell.3	262222			SS1	15	31	1	0.2013	0.255567	0.1792	0.399333	0.212333	0.282667	0.505	0.139667	0.652333	0.711333	0.633667	1.96667			SS7 31	SS 31	0.000666604
7	SS	31	SS3	SS 31	SS	SS3 31	Cell.3	128889			SS1	18	31	1	0.2387	0.313233	0.203633	0.394	0.237667	0.133333	0.628667	0.0536667	0.372667	0.681333	0.581333	2.2			SS7 31	SS 31	0.000530037
7	SS	27	SS4	SS 27	SS	SS4 27	Cell.3	212222			SS1	18	31	1	0.219133	0.281367	0.189233	0.382667	0.221333	0.165	0.613333	0.068	0.453667	0.677333	0.585667	2.03333			SS7 31	SS 31	0.000867127
7	SS	31	SS4	SS 31	SS	SS4 31	Cell.3	125556			SS1	18	31	1	0.217467	0.288067	0.1867	0.384667	0.244667	0.099	0.656333	0.0376667	0.299333	0.695333	0.597333	2.26667			SS7 31	SS 31	0.000975244
7	SS	27	SS5	SS 27	SS	SS5 27	Cell.3	191111			SS1	18	31	1	0.2136	0.278733	0.179433	0.392333	0.233667	0.112333	0.654	0.051	0.293	0.667667	0.566333	2.16667			SS7 31	SS 31	0.000826218
7	SS	31	SS5	SS 31	SS	SS5 31	Cell.3	128889			SS1	18	31	1	0.247567	0.330233	0.211433	0.389	0.250333	0.09	0.66	0.0336667	0.274667	0.696667	0.595333	2.33333			SS8 31	SS 31	0.00047397
7	SS	27	SS6	SS 27	SS	SS6 27	Cell.3	442222			SS1	21	31	1	0.164233	0.208833	0.1517	0.351	0.213667	0.239667	0.546667	0.11	0.615667	0.783	0.724	2			SS8 31	SS 31	0.000338459
7	SS	31	SS6	SS 31	SS	SS6 31	Cell.3	123333			SS1	21	31	1	0.1467	0.187433	0.132267	0.352	0.217333	0.181667	0.601333	0.076	0.504667	0.738667	0.666	2			SS8 31	SS 31	0.000360192
7	SS	27	SS7	SS 27	SS	SS7 27	Cell.3	234444			SS1	21	31	1	0.1526	0.198833	0.139667	0.362333	0.233333	0.195	0.572	0.0846667	0.533	0.782667	0.717667	2.16667			SS8 31	SS 31	0.000452833
7	SS	31	SS7	SS 31	SS	SS7 31	Cell.3	146667			SS1	21	31	1	0.161267	0.2124	0.146633	0.365667	0.241	0.167333	0.592	0.0706667	0.479667	0.778	0.707667	2.23333			SS8 31	SS 31	0.0005192
7	SS	27	SS8	SS 27	SS	SS8 27	Cell.3	250000			SS1	21	31	1	0.172067	0.226	0.153733	0.367	0.238667	0.144667	0.617333	0.059	0.420667	0.745	0.666333	2.2			SS8 31	SS 31	0.000345998
7	SS	31	SS8	SS 31	SS	SS8 31	Cell.3	144444			SS2	4	31	1	0.224333	0.286267	0.2049	0.332333	0.216	0.157333	0.626667	0.063	0.468333	0.761	0.694667	1.96667			SS8 31	SS 31	0.000526819
7	SS	27	SS9	SS 27	SS	SS9 27	Cell.3	237778			SS2	4	31	1	0.232	0.295767	0.213267	0.327333	0.215	0.161667	0.622667	0.0656667	0.479667	0.771	0.709	1.96667			SS8 31	SS 31	0.000486521
7	SS	31	SS9	SS 31	SS	SS9 31	Cell.3	163333			SS2	4	31	1	0.224533	0.290833	0.204	0.332333	0.228	0.113	0.659	0.043	0.360667	0.763333	0.694	2.1			SS8 31	SS 31	0.000496595
7	WT	27	WT10	WT 27	WT	WT10 27	Cell.3	243333			SS2	4	31	1	0.203467	0.258333	0.185433	0.327	0.212	0.151667	0.636333	0.06	0.452333	0.752667	0.686667	1.93333			SS9 31	SS 31	0.000353326
7	WT	31	WT10	WT 31	WT	WT10 31	Cell.3	127778			SS2	4	31	1	0.2358	0.3028	0.2133	0.332667	0.221	0.123333	0.655667	0.047	0.391	0.749	0.678	2.03333			SS9 31	SS 31	0.000288647
7	WT	27	WT11	WT 27	WT	WT11 27	Cell.3	292222			SS2	7	31	1	0.190367	0.2443	0.188533	0.272667	0.22	0.168333	0.611667	0.069	0.545	0.968667	0.96	2.43333			SS9 31	SS 31	0.00034094
7	WT	31	WT11	WT 31	WT	WT11 31	Cell.3	121111			SS2	7	31	1	0.187067	0.2397	0.186733	0.273333	0.219667	0.191	0.589333	0.0806667	0.596	0.992	0.99	2.4			SS9 31	SS 31	0.000297278
7	WT	27	WT12	WT 27	WT	WT12 27	Cell.3	407778			SS2	7	31	1	0.191967	0.251767	0.1918	0.269	0.237667	0.109	0.653333	0.043	0.417	0.983	0.977667	2.63333			SS9 31	SS 31	0.000257359
7	WT	31	WT12	WT 31	WT	WT12 31	Cell.3	107778			SS2	7	31	1	0.222567	0.286933	0.219433	0.271333	0.224	0.138667	0.637667	0.055	0.472	0.953	0.939667	2.46667			SS9 31	SS 31	0.000408569
7	WT	27	WT13	WT 27	WT	WT13 27	Cell.3	275556			SS2	7	31	1	0.2399	0.307667	0.2346	0.268	0.220333	0.117333	0.663	0.0443333	0.426	0.926667	0.906667	2.4			SS9 31	SS 31	0.000364056
7	WT	31	WT13	WT 31	WT	WT13 31	Cell.3	81111.1			SS2	11	31	1	0.2116	0.2868	0.199333	0.335667	0.262667	0.097	0.640333	0.0376667	0.333333	0.864333	0.815333	2.43333			SS9 31	SS 31	0.000370494
7	WT	27	WT14	WT 27	WT	WT14 27	Cell.3	385556			SS2	11	31	1	0.2173	0.2938	0.204733	0.331	0.26	0.091	0.649	0.035	0.312333	0.858667	0.809333	2.4			SS9 31	SS 31	0.000326717
7	WT	31	WT14	WT 31	WT	WT14 31	Cell.3	55555.6			SS2	11	31	1	0.224	0.306367	0.206433	0.341333	0.269	0.0486667	0.682	0.0186667	0.175	0.823667	0.759333	2.46667			SS19 31	SS 31	0.000790441
7	WT	27	WT15	WT 27	WT	WT15 27	Cell.3	274444			SS2	11	31	1	0.213067	0.2907	0.196467	0.337333	0.267	0.04	0.693	0.0143333	0.145333	0.826	0.762	2.43333			SS19 31	SS 31	0.0005375
7	WT	31	WT15	WT 31	WT	WT15 31	Cell.3	53333.3			SS2	11	31	1	0.218967	0.3003	0.202633	0.34	0.271	0.0486667	0.680333	0.0183333	0.175333	0.835333	0.774333	2.53333			SS19 31	SS 31	0.0006375
7	WT	27	WT16	WT 27	WT	WT16 27	Cell.3	300000			SS2	15	31	1	0.213567	0.272367	0.196367	0.339667	0.215	0.197333	0.587667	0.085	0.541333	0.775333	0.713333	1.96667			SS19 31	SS 31	0.000499939
7	WT	31	WT16	WT 31	WT	WT16 31	Cell.3	91111.1			SS2	15	31	1	0.2116	0.268767	0.1961	0.334667	0.212667	0.205667	0.581667	0.089	0.564667	0.787	0.729333	1.96667			SS19 31	SS 31	0.000574573
7	WT	27	WT17	WT 27	WT	WT17 27	Cell.3	107778			SS2	15	31	1	0.225333	0.290867	0.208433	0.341667	0.225333	0.188333	0.586	0.0813333	0.528	0.797333	0.738667	2.06667			SS19 31	SS 31	0.000532866
7	WT	31	WT17	WT 31	WT	WT17 31	Cell.3	108889			SS2	15	31	1	0.224833	0.2873	0.206267	0.340333	0.217	0.187	0.596	0.0783333	0.525333	0.771333	0.707667	2.03333			SS19 31	SS 31	0.000501663
7	WT	27	WT18	WT 27	WT	WT18 27	Cell.3	227778			SS2	15	31	1	0.2332	0.3021	0.2164	0.343	0.228	0.188333	0.583333	0.081	0.530667	0.804	0.746333	2.1			SS19 31	SS 31	0.000428273
7	WT	31	WT18	WT 31	WT	WT18 31	Cell.3	105556			SS2	18	31	1	0.2449	0.310467	0.226233	0.326333	0.211	0.182667	0.606333	0.076	0.524333	0.779333	0.719667	1.93333			SS19 31	SS 31	0.000549946
7	SS	27	SS1	SS 27	SS	SS1 27	Cell.4	481111			SS2	18	31	1	0.236433	0.299667	0.218733	0.326667	0.211333	0.187667	0.601	0.0783333	0.534667	0.781667	0.723333	1.96667
7	SS	31	SS1	SS 31	SS	SS1 31	Cell.4	176667			SS2	18	31	1	0.227633	0.293767	0.212467	0.322667	0.225	0.152333	0.622333	0.0613333	0.466667	0.815333	0.761667	2.06667
7	SS	27	SS19	SS 27	SS	SS19 27	Cell.4	274444			SS2	18	31	1	0.2312	0.302267	0.211833	0.333667	0.235	0.112333	0.652667	0.043	0.366333	0.785667	0.72	2.2
7	SS	31	SS19	SS 31	SS	SS19 31	Cell.4	253333			SS2	18	31	1	0.236433	0.310933	0.217533	0.337333	0.239	0.117333	0.643333	0.0456667	0.379	0.797333	0.734	2.2
7	SS	27	SS2	SS 27	SS	SS2 27	Cell.4	226667			SS2	21	31	1	0.171733	0.216633	0.159567	0.319333	0.207	0.189	0.604333	0.0796667	0.537333	0.791	0.736	1.93333
7	SS	31	SS2	SS 31	SS	SS2 31	Cell.4	267778			SS2	21	31	1	0.1758	0.222233	0.1595	0.324	0.208667	0.146	0.645	0.059	0.432333	0.745	0.677667	1.93333
7	SS	27	SS3	SS 27	SS	SS3 27	Cell.4	243333			SS2	21	31	1	0.198067	0.255867	0.177733	0.327667	0.225667	0.074	0.700333	0.026	0.264333	0.737	0.662	2.06667
7	SS	31	SS3	SS 31	SS	SS3 31	Cell.4	81111.1			SS2	21	31	1	0.1745	0.225	0.161733	0.340333	0.224333	0.188667	0.587	0.081	0.530667	0.8	0.741667	2.06667
7	SS	27	SS4	SS 27	SS	SS4 27	Cell.4	333333			SS2	21	31	1	0.160467	0.209167	0.152667	0.346	0.232	0.235333	0.532667	0.112667	0.614333	0.869333	0.829	2.13333
7	SS	31	SS4	SS 31	SS	SS4 31	Cell.4	100000			SS3	4	31	1	0.200033	0.259633	0.178067	0.381333	0.229333	0.199333	0.570667	0.0876667	0.522667	0.731	0.651333	2.1
7	SS	27	SS5	SS 27	SS	SS5 27	Cell.4	241111			SS3	4	31	1	0.194133	0.2528	0.1753	0.379667	0.231667	0.213667	0.554	0.0966667	0.556667	0.756667	0.683667	2.13333
7	SS	31	SS5	SS 31	SS	SS5 31	Cell.4	148889			SS3	4	31	1	0.191	0.2567	0.169733	0.388333	0.256	0.144333	0.6	0.0603333	0.414333	0.755667	0.672	2.36667
7	SS	27	SS6	SS 27	SS	SS6 27	Cell.4	481111			SS3	4	31	1	0.193	0.255067	0.172567	0.387	0.243333	0.183	0.573333	0.0796667	0.497	0.753	0.673333	2.23333
7	SS	31	SS6	SS 31	SS	SS6 31	Cell.4	182222			SS3	4	31	1	0.2134	0.283167	0.194033	0.384333	0.246333	0.199	0.554667	0.0903333	0.530667	0.782667	0.712	2.26667
7	SS	27	SS7	SS 27	SS	SS7 27	Cell.4	282222			SS3	7	31	1	0.158633	0.189367	0.1412	0.381	0.162	0.373333	0.464667	0.201	0.759333	0.638	0.568	1.8
7	SS	31	SS7	SS 31	SS	SS7 31	Cell.4	151111			SS3	7	31	1	0.170933	0.2002	0.149367	0.378333	0.145667	0.378	0.476	0.198667	0.755333	0.575333	0.503	1.6
7	SS	27	SS8	SS 27	SS	SS8 27	Cell.4	186667			SS3	7	31	1	0.164867	0.196267	0.145633	0.386333	0.159	0.377667	0.463	0.205333	0.758	0.617333	0.545333	1.76667
7	SS	31	SS8	SS 31	SS	SS8 31	Cell.4	244444			SS3	7	31	1	0.157333	0.1827	0.135533	0.386667	0.138	0.385333	0.476333	0.202333	0.758	0.536	0.461667	1.53333
7	SS	27	SS9	SS 27	SS	SS9 27	Cell.4	394444			SS3	7	31	1	0.1766	0.207533	0.153	0.382	0.149	0.361	0.490333	0.184333	0.736	0.567667	0.492	1.66667
7	SS	31	SS9	SS 31	SS	SS9 31	Cell.4	173333			SS3	11	31	1	0.1742	0.2418	0.158067	0.394333	0.280333	0.134333	0.585333	0.0576667	0.395	0.810667	0.737333	2.6
7	WT	27	WT10	WT 27	WT	WT10 27	Cell.4	252222			SS3	11	31	1	0.2134	0.2946	0.193633	0.388667	0.276	0.130333	0.594	0.055	0.388333	0.804	0.729667	2.56667
7	WT	31	WT10	WT 31	WT	WT10 31	Cell.4	65555.6			SS3	11	31	1	0.202467	0.289667	0.1817	0.397333	0.301333	0.0683333	0.630333	0.0276667	0.223667	0.806333	0.724	2.8
7	WT	27	WT11	WT 27	WT	WT11 27	Cell.4	322222			SS3	11	31	1	0.183	0.254733	0.1627	0.377333	0.281333	0.0493333	0.669667	0.0196667	0.151667	0.781667	0.696333	2.6
7	WT	31	WT11	WT 31	WT	WT11 31	Cell.4	131111			SS3	11	31	1	0.189367	0.2675	0.1728	0.371	0.292	0.0473333	0.660667	0.0183333	0.155667	0.828667	0.758333	2.7
7	WT	27	WT12	WT 27	WT	WT12 27	Cell.4	310000			SS3	15	31	1	0.2041	0.2549	0.182833	0.381333	0.2	0.288667	0.511667	0.141	0.665333	0.704667	0.631333	1.83333
7	WT	31	WT12	WT 31	WT	WT12 31	Cell.4	97777.8			SS3	15	31	1	0.216333	0.267633	0.193167	0.376667	0.191667	0.292	0.516333	0.141	0.671	0.687333	0.614	1.76667
7	WT	27	WT13	WT 27	WT	WT13 27	Cell.4	370000			SS3	15	31	1	0.2198	0.277633	0.1948	0.387	0.208333	0.259	0.533	0.121667	0.621	0.698333	0.618667	1.93333
7	WT	31	WT13	WT 31	WT	WT13 31	Cell.4	91111.1			SS3	15	31	1	0.224033	0.284	0.198733	0.395	0.211	0.271667	0.517	0.132	0.634333	0.703333	0.624667	1.93333
7	WT	27	WT14	WT 27	WT	WT14 27	Cell.4	380000			SS3	15	31	1	0.248367	0.322867	0.221233	0.388333	0.230667	0.211667	0.557333	0.0953333	0.546333	0.733333	0.653667	2.13333
7	WT	31	WT14	WT 31	WT	WT14 31	Cell.4	98888.9			SS3	18	31	1	0.1794	0.233333	0.159533	0.381333	0.231	0.191667	0.577667	0.0836667	0.511	0.732	0.651333	2.1
7	WT	27	WT15	WT 27	WT	WT15 27	Cell.4	308889			SS3	18	31	1	0.1755	0.2291	0.157533	0.379667	0.234333	0.2	0.566	0.089	0.528	0.753	0.677	2.13333
7	WT	31	WT15	WT 31	WT	WT15 31	Cell.4	28888.9			SS3	18	31	1	0.150167	0.202133	0.1356	0.388	0.257333	0.166	0.576333	0.072	0.468	0.780333	0.705667	2.36667
7	WT	27	WT16	WT 27	WT	WT16 27	Cell.4	300000			SS3	18	31	1	0.164567	0.213567	0.148133	0.375	0.229667	0.202333	0.567667	0.0886667	0.538333	0.75	0.675667	2.13333
7	WT	31	WT16	WT 31	WT	WT16 31	Cell.4	85555.6			SS3	18	31	1	0.165033	0.214533	0.1495	0.366333	0.231	0.190333	0.578667	0.082	0.520333	0.760667	0.689333	2.16667
7	WT	27	WT17	WT 27	WT	WT17 27	Cell.4	227778			SS3	21	31	1	0.161267	0.2026	0.143367	0.376333	0.204	0.252333	0.543	0.119	0.609	0.702	0.625667	1.9
7	WT	31	WT17	WT 31	WT	WT17 31	Cell.4	61111.1			SS3	21	31	1	0.1897	0.242333	0.169367	0.383	0.217333	0.240667	0.542333	0.111333	0.594667	0.721667	0.644333	2
7	WT	27	WT18	WT 27	WT	WT18 27	Cell.4	194444			SS3	21	31	1	0.160933	0.2085	0.143633	0.398667	0.229	0.245	0.526333	0.116667	0.596	0.734667	0.655667	2.1
7	WT	31	WT18	WT 31	WT	WT18 31	Cell.4	73333.3			SS3	21	31	1	0.192	0.251633	0.165367	0.4	0.237333	0.165	0.598	0.0693333	0.447	0.693	0.597333	2.2
7	SS	27	SS1	SS 27	SS	SS1 27	Cell.5	302222			SS3	21	31	1	0.177433	0.2356	0.158967	0.388333	0.247	0.183333	0.569667	0.081	0.494333	0.759667	0.680667	2.26667
7	SS	31	SS1	SS 31	SS	SS1 31	Cell.5	145556			SS4	4	31	1	0.1794	0.229433	0.1615	0.389333	0.217667	0.268	0.514	0.130667	0.636667	0.736	0.662667	2
7	SS	27	SS19	SS 27	SS	SS19 27	Cell.5	190000			SS4	4	31	1	0.172033	0.216667	0.1525	0.389333	0.206	0.270667	0.523333	0.129333	0.635333	0.697	0.618	1.93333
7	SS	31	SS19	SS 31	SS	SS19 31	Cell.5	238889			SS4	4	31	1	0.169133	0.225	0.152933	0.399667	0.248667	0.219333	0.532	0.103333	0.560667	0.775333	0.701	2.33333
7	SS	27	SS2	SS 27	SS	SS2 27	Cell.5	281111			SS4	4	31	1	0.176	0.223867	0.159033	0.392667	0.213667	0.291667	0.495	0.147667	0.670667	0.74	0.669333	1.93333
7	SS	31	SS2	SS 31	SS	SS2 31	Cell.5	164444			SS4	4	31	1	0.1737	0.222367	0.156733	0.396	0.218667	0.281667	0.499667	0.141333	0.655	0.742333	0.669667	2
7	SS	27	SS3	SS 27	SS	SS3 27	Cell.5	323333			SS4	7	31	1	0.155567	0.194933	0.142133	0.374667	0.202	0.302	0.496333	0.153	0.691667	0.745	0.681333	2.2
7	SS	31	SS3	SS 31	SS	SS3 31	Cell.5	165556			SS4	7	31	1	0.1438	0.1794	0.131467	0.372333	0.198667	0.308667	0.492667	0.157	0.699333	0.742667	0.679	2.16667
7	SS	27	SS4	SS 27	SS	SS4 27	Cell.5	228889			SS4	7	31	1	0.148833	0.189867	0.135933	0.377	0.216	0.270333	0.513667	0.132	0.647333	0.761	0.694667	2.36667
7	SS	31	SS4	SS 31	SS	SS4 31	Cell.5	90000			SS4	7	31	1	0.161933	0.202633	0.1498	0.366333	0.200667	0.311	0.488	0.159667	0.71	0.769667	0.712333	2.2
7	SS	27	SS5	SS 27	SS	SS5 27	Cell.5	238889			SS4	7	31	1	0.1719	0.216333	0.158267	0.367	0.205333	0.293333	0.501667	0.146333	0.683667	0.764667	0.704333	2.23333
7	SS	31	SS5	SS 31	SS	SS5 31	Cell.5	131111			SS4	11	31	1	0.2098	0.292967	0.187233	0.398667	0.284	0.106667	0.609333	0.0443333	0.324333	0.787	0.703	2.6
7	SS	27	SS6	SS 27	SS	SS6 27	Cell.5	305556			SS4	11	31	1	0.2028	0.283167	0.183267	0.398333	0.283667	0.128333	0.588333	0.055	0.377667	0.804	0.726667	2.6
7	SS	31	SS6	SS 31	SS	SS6 31	Cell.5	187778			SS4	11	31	1	0.190533	0.271067	0.170133	0.400667	0.297667	0.0786667	0.624	0.0313333	0.252333	0.8	0.715	2.76667
7	SS	27	SS7	SS 27	SS	SS7 27	Cell.5	214444			SS4	11	31	1	0.2023	0.286267	0.190467	0.348333	0.293	0.0416667	0.665	0.016	0.155333	0.877	0.826333	2.7
7	SS	31	SS7	SS 31	SS	SS7 31	Cell.5	171111			SS4	11	31	1	0.201633	0.284167	0.190967	0.344333	0.290333	0.0506667	0.659	0.0196667	0.187	0.885	0.838333	2.66667
7	SS	27	SS8	SS 27	SS	SS8 27	Cell.5	147778			SS4	15	31	1	0.1796	0.2147	0.159233	0.395333	0.163333	0.390667	0.445667	0.219667	0.771	0.634	0.562667	1.53333
7	SS	31	SS8	SS 31	SS	SS8 31	Cell.5	320000			SS4	15	31	1	0.1644	0.195767	0.1478	0.389667	0.160333	0.413667	0.426333	0.243333	0.798667	0.656333	0.590333	1.5
7	SS	27	SS9	SS 27	SS	SS9 27	Cell.5	347778			SS4	15	31	1	0.161267	0.196233	0.144333	0.388667	0.178	0.358667	0.463667	0.193333	0.745	0.674667	0.604333	1.63333
7	SS	31	SS9	SS 31	SS	SS9 31	Cell.5	145556			SS4	15	31	1	0.173067	0.2149	0.155367	0.395667	0.194667	0.334333	0.472	0.177667	0.717667	0.702	0.630333	1.8
7	WT	27	WT10	WT 27	WT	WT10 27	Cell.5	291111			SS4	15	31	1	0.196067	0.2428	0.175133	0.395667	0.192667	0.33	0.477667	0.172667	0.711	0.69	0.616333	1.8
7	WT	31	WT10	WT 31	WT	WT10 31	Cell.5	78888.9			SS4	18	31	1	0.176467	0.2268	0.154433	0.413333	0.221667	0.261	0.516667	0.127	0.611667	0.695667	0.608667	2.06667
7	WT	27	WT11	WT 27	WT	WT11 27	Cell.5	317778			SS4	18	31	1	0.157833	0.204733	0.140833	0.402667	0.229333	0.253667	0.517333	0.123	0.609	0.734333	0.655667	2.1
7	WT	31	WT11	WT 31	WT	WT11 31	Cell.5	141111			SS4	18	31	1	0.157967	0.2103	0.141233	0.41	0.248667	0.223333	0.528	0.106	0.560667	0.758333	0.678	2.33333
7	WT	27	WT12	WT 27	WT	WT12 27	Cell.5	295556			SS4	18	31	1	0.2031	0.266	0.183833	0.404667	0.236667	0.260667	0.502667	0.129	0.628667	0.764667	0.692	2.2
7	WT	31	WT12	WT 31	WT	WT12 31	Cell.5	85555.6			SS4	18	31	1	0.157367	0.200167	0.140733	0.394	0.213667	0.275333	0.510333	0.134333	0.645667	0.721667	0.645333	1.93333
7	WT	27	WT13	WT 27	WT	WT13 27	Cell.5	334444			SS4	21	31	1	0.317333	0.410133	0.410133	0.398	0.225667	0.228667	0.546	0.104667	0.571333	0.712333	0.628667	2.1
7	WT	31	WT13	WT 31	WT	WT13 31	Cell.5	68888.9			SS4	21	31	1	0.319633	0.400033	0.400033	0.37	0.200667	0.239333	0.559667	0.107333	0.593667	0.690333	0.613	1.83333
7	WT	27	WT14	WT 27	WT	WT14 27	Cell.5	408889			SS4	21	31	1	0.286467	0.372867	0.372867	0.385667	0.231667	0.161333	0.606667	0.067	0.446	0.699333	0.608667	2.13333
7	WT	31	WT14	WT 31	WT	WT14 31	Cell.5	78888.9			SS4	21	31	1	0.2693	0.342633	0.342633	0.416667	0.214333	0.184	0.601667	0.077	0.458667	0.604	0.496333	2
7	WT	27	WT15	WT 27	WT	WT15 27	Cell.5	243333			SS4	21	31	1	0.285133	0.367333	0.367333	0.411333	0.223667	0.162667	0.613667	0.0666667	0.423667	0.628667	0.522	2.06667
7	WT	31	WT15	WT 31	WT	WT15 31	Cell.5	35555.6			SS5	4	31	1	0.190167	0.2461	0.1707	0.377	0.227	0.209333	0.564	0.0926667	0.546333	0.742333	0.666667	2.06667
7	WT	27	WT16	WT 27	WT	WT16 27	Cell.5	331111			SS5	4	31	1	0.178733	0.232667	0.161933	0.374667	0.231333	0.206	0.562667	0.0913333	0.548667	0.760667	0.689	2.13333
7	WT	31	WT16	WT 31	WT	WT16 31	Cell.5	87777.8			SS5	4	31	1	0.198867	0.2642	0.181033	0.38	0.247333	0.188333	0.564333	0.0836667	0.513667	0.785667	0.715667	2.26667
7	WT	27	WT17	WT 27	WT	WT17 27	Cell.5	197778			SS5	4	31	1	0.199833	0.258967	0.182133	0.376	0.228333	0.231333	0.540333	0.107333	0.589667	0.768667	0.700333	2.1
7	WT	31	WT17	WT 31	WT	WT17 31	Cell.5	70000			SS5	4	31	1	0.201633	0.263567	0.183933	0.376333	0.235	0.215333	0.55	0.098	0.564667	0.777667	0.709667	2.16667
7	WT	27	WT18	WT 27	WT	WT18 27	Cell.5	306667			SS5	7	31	1	0.1696	0.200167	0.152767	0.359	0.152667	0.377667	0.469667	0.201333	0.772667	0.644667	0.581	1.66667
7	WT	31	WT18	WT 31	WT	WT18 31	Cell.5	61111.1			SS5	7	31	1	0.1724	0.2018	0.1551	0.352333	0.146	0.382333	0.472	0.202667	0.776333	0.631667	0.568333	1.6
11	SS	27	SS1	SS 27	SS	SS1 27	Cell.1	599500			SS5	7	31	1	0.1549	0.1889	0.1437	0.36	0.18	0.361333	0.458333	0.197333	0.767333	0.754333	0.702	1.96667
11	SS	31	SS1	SS 31	SS	SS1 31	Cell.1	371000			SS5	7	31	1	0.151467	0.178933	0.139933	0.322333	0.153	0.351667	0.495	0.178	0.764667	0.704667	0.651	1.7
11	SS	27	SS19	SS 27	SS	SS19 27	Cell.1	500000			SS5	7	31	1	0.1402	0.166033	0.1303	0.327667	0.155333	0.37	0.475	0.194667	0.784	0.724	0.673667	1.7
11	SS	31	SS19	SS 31	SS	SS19 31	Cell.1	299000			SS5	11	31	1	0.198833	0.269433	0.179667	0.381667	0.262333	0.142333	0.595333	0.0603333	0.414333	0.788333	0.713333	2.43333
11	SS	27	SS2	SS 27	SS	SS2 27	Cell.1	619000			SS5	11	31	1	0.190067	0.2544	0.173033	0.376	0.253	0.164	0.582667	0.071	0.469333	0.790667	0.720333	2.33333
11	SS	31	SS2	SS 31	SS	SS2 31	Cell.1	177500			SS5	11	31	1	0.1742	0.242333	0.158167	0.387333	0.281333	0.113667	0.605	0.047	0.351333	0.810667	0.736333	2.6
11	SS	27	SS3	SS 27	SS	SS3 27	Cell.1	536000			SS5	11	31	1	0.1696	0.226833	0.157167	0.351333	0.252333	0.136667	0.611667	0.0563333	0.419667	0.820667	0.761333	2.33333
11	SS	31	SS3	SS 31	SS	SS3 31	Cell.1	154000			SS5	11	31	1	0.185133	0.250167	0.172767	0.354	0.260333	0.135333	0.604667	0.0563333	0.418333	0.842	0.786	2.36667
11	SS	27	SS4	SS 27	SS	SS4 27	Cell.1	576500			SS5	15	31	1	0.185467	0.233667	0.1639	0.388	0.206333	0.261333	0.532333	0.122667	0.621	0.691667	0.611333	1.9
11	SS	31	SS4	SS 31	SS	SS4 31	Cell.1	256500			SS5	15	31	1	0.182	0.226767	0.162233	0.382333	0.197	0.288	0.515	0.139667	0.663	0.693	0.617667	1.83333
11	SS	27	SS5	SS 27	SS	SS5 27	Cell.1	387000			SS5	15	31	1	0.201	0.258167	0.1792	0.385	0.221333	0.229	0.549333	0.104667	0.576333	0.724333	0.645667	2.03333
11	SS	31	SS5	SS 31	SS	SS5 31	Cell.1	196500			SS5	15	31	1	0.212767	0.2727	0.1896	0.391333	0.219667	0.249	0.531	0.117667	0.605333	0.721667	0.643333	2.03333
11	SS	27	SS6	SS 27	SS	SS6 27	Cell.1	625000			SS5	15	31	1	0.201333	0.2634	0.176333	0.402333	0.235667	0.204333	0.560333	0.0913333	0.524	0.711	0.622667	2.16667
11	SS	31	SS6	SS 31	SS	SS6 31	Cell.1	371000			SS5	18	31	1	0.150467	0.1931	0.134633	0.382667	0.221	0.233	0.546	0.107	0.581667	0.731	0.654	2.03333
11	SS	27	SS7	SS 27	SS	SS7 27	Cell.1	573000			SS5	18	31	1	0.1544	0.199367	0.1377	0.38	0.226	0.21	0.563667	0.0943333	0.545333	0.735	0.657	2.06667
11	SS	31	SS7	SS 31	SS	SS7 31	Cell.1	217000			SS5	18	31	1	0.1456	0.191	0.129933	0.39	0.237667	0.2	0.561667	0.0886667	0.526667	0.744	0.663667	2.16667
11	SS	27	SS8	SS 27	SS	SS8 27	Cell.1	601000			SS5	18	31	1	0.151967	0.192967	0.1364	0.378667	0.212667	0.251333	0.536	0.117667	0.614333	0.725333	0.651667	1.96667
11	SS	31	SS8	SS 31	SS	SS8 31	Cell.1	365000			SS5	18	31	1	0.1531	0.1985	0.138933	0.382333	0.229	0.237333	0.534333	0.111333	0.596	0.762333	0.691333	2.1
11	SS	27	SS9	SS 27	SS	SS9 27	Cell.1	768500			SS5	21	31	1	0.1624	0.208833	0.144933	0.390333	0.221667	0.242667	0.535	0.115	0.593333	0.726667	0.649333	2.06667
11	SS	31	SS9	SS 31	SS	SS9 31	Cell.1	290000			SS5	21	31	1	0.154233	0.199367	0.136367	0.392333	0.226333	0.220667	0.553	0.100667	0.556667	0.717667	0.635333	2.1
11	WT	27	WT10	WT 27	WT	WT10 27	Cell.1	655500			SS5	21	31	1	0.168633	0.2263	0.150067	0.401667	0.254	0.184333	0.561667	0.0823333	0.493	0.758	0.675333	2.36667
11	WT	31	WT10	WT 31	WT	WT10 31	Cell.1	126500			SS5	21	31	1	0.161767	0.221433	0.143533	0.404667	0.270333	0.151667	0.578333	0.0666667	0.425	0.772333	0.688667	2.5
11	WT	27	WT11	WT 27	WT	WT11 27	Cell.1	675000			SS5	21	31	1	0.184633	0.257533	0.1659	0.414	0.282333	0.160333	0.557667	0.0733333	0.441667	0.797333	0.717333	2.6
11	WT	31	WT11	WT 31	WT	WT11 31	Cell.1	268000			SS6	4	31	1	0.2033	0.266367	0.176533	0.423667	0.236333	0.236667	0.527333	0.112667	0.569667	0.700667	0.609	2.2
11	WT	27	WT12	WT 27	WT	WT12 27	Cell.1	884500			SS6	4	31	1	0.1977	0.260633	0.1731	0.427667	0.241667	0.244333	0.514	0.118667	0.588333	0.718667	0.629667	2.23333
11	WT	31	WT12	WT 31	WT	WT12 31	Cell.1	168500			SS6	4	31	1	0.1951	0.266167	0.170967	0.438667	0.266333	0.213	0.520667	0.103	0.531	0.745333	0.653	2.46667
11	WT	27	WT13	WT 27	WT	WT13 27	Cell.1	561500			SS6	4	31	1	0.1974	0.2613	0.170933	0.434667	0.244333	0.237333	0.518	0.115	0.568333	0.707333	0.612667	2.3
11	WT	31	WT13	WT 31	WT	WT13 31	Cell.1	173000			SS6	4	31	1	0.202467	0.267133	0.174133	0.434333	0.241333	0.232333	0.525667	0.111333	0.556667	0.694333	0.597333	2.23333
11	WT	27	WT14	WT 27	WT	WT14 27	Cell.1	695000			SS6	7	31	1	0.1657	0.202133	0.143733	0.424333	0.18	0.368667	0.452	0.204	0.738667	0.623333	0.541333	2
11	WT	31	WT14	WT 31	WT	WT14 31	Cell.1	42200			SS6	7	31	1	0.157667	0.192	0.1383	0.425	0.178333	0.389	0.432333	0.225	0.763333	0.639333	0.560667	1.96667
11	WT	27	WT15	WT 27	WT	WT15 27	Cell.1	414500			SS6	7	31	1	0.154933	0.1956	0.1358	0.433667	0.208333	0.337333	0.454667	0.185667	0.707333	0.679667	0.596	2.3
11	WT	31	WT15	WT 31	WT	WT15 31	Cell.1	77950			SS6	7	31	1	0.191	0.233333	0.1676	0.423	0.181333	0.381	0.437333	0.218333	0.755667	0.643	0.564667	2
11	WT	27	WT16	WT 27	WT	WT16 27	Cell.1	516000			SS6	7	31	1	0.1966	0.239533	0.172933	0.420667	0.179333	0.385	0.435667	0.221	0.761	0.644333	0.567667	1.96667
11	WT	31	WT16	WT 31	WT	WT16 31	Cell.1	63050			SS6	11	31	1	0.149667	0.2057	0.135367	0.419667	0.273333	0.201	0.525667	0.0953333	0.528	0.796	0.719667	2.53333
11	WT	27	WT17	WT 27	WT	WT17 27	Cell.1	363500			SS6	11	31	1	0.157367	0.2134	0.142967	0.415667	0.262333	0.225333	0.512333	0.11	0.571333	0.795	0.722333	2.4
11	WT	31	WT17	WT 31	WT	WT17 31	Cell.1	140500			SS6	11	31	1	0.133333	0.1871	0.120067	0.432333	0.287333	0.190333	0.522333	0.0913333	0.503333	0.801333	0.722	2.63333
11	WT	27	WT18	WT 27	WT	WT18 27	Cell.1	596500			SS6	11	31	1	0.1611	0.218133	0.139767	0.437333	0.261333	0.206333	0.532333	0.0966667	0.519	0.728	0.631667	2.4
11	WT	31	WT18	WT 31	WT	WT18 31	Cell.1	117250			SS6	11	31	1	0.184	0.252467	0.1609	0.432667	0.271	0.186667	0.542333	0.086	0.483667	0.747667	0.654	2.46667
11	SS	27	SS1	SS 27	SS	SS1 27	Cell.2	583500			SS6	15	31	1	0.1654	0.210467	0.149733	0.41	0.214	0.326667	0.459	0.177667	0.711	0.743667	0.674	1.96667
11	SS	31	SS1	SS 31	SS	SS1 31	Cell.2	350500			SS6	15	31	1	0.161133	0.2008	0.146	0.406333	0.197333	0.362333	0.439333	0.206667	0.750333	0.724333	0.656	1.8
11	SS	27	SS19	SS 27	SS	SS19 27	Cell.2	614500			SS6	15	31	1	0.166367	0.215667	0.150967	0.417	0.228333	0.309	0.462667	0.167333	0.689	0.762	0.691667	2.1
11	SS	31	SS19	SS 31	SS	SS19 31	Cell.2	230000			SS6	15	31	1	0.160633	0.2075	0.144267	0.423333	0.225667	0.312	0.462	0.168667	0.690333	0.742333	0.667	2.06667
11	SS	27	SS2	SS 27	SS	SS2 27	Cell.2	601000			SS6	15	31	1	0.175467	0.2276	0.158	0.424	0.228667	0.309	0.462	0.167667	0.686	0.747667	0.673333	2.1
11	SS	31	SS2	SS 31	SS	SS2 31	Cell.2	192000			SS6	18	31	1	0.2052	0.277467	0.180267	0.442	0.260333	0.236667	0.503	0.118	0.575	0.743667	0.653333	2.4
11	SS	27	SS3	SS 27	SS	SS3 27	Cell.2	466500			SS6	18	31	1	0.1861	0.241667	0.1646	0.431667	0.23	0.295333	0.475	0.155667	0.661333	0.721667	0.638333	2.13333
11	SS	31	SS3	SS 31	SS	SS3 31	Cell.2	187500			SS6	18	31	1	0.1845	0.240667	0.1606	0.437	0.234	0.274333	0.491333	0.139667	0.627667	0.704667	0.615	2.16667
11	SS	27	SS4	SS 27	SS	SS4 27	Cell.2	621500			SS6	18	31	1	0.176	0.2307	0.1524	0.442667	0.237	0.269667	0.492333	0.137	0.617	0.699333	0.606	2.2
11	SS	31	SS4	SS 31	SS	SS4 31	Cell.2	170000			SS6	18	31	1	0.1987	0.2642	0.174667	0.439667	0.248	0.260333	0.491667	0.131667	0.611667	0.731667	0.643667	2.3
11	SS	27	SS5	SS 27	SS	SS5 27	Cell.2	554500			SS6	21	31	1	0.104233	0.132367	0.0966333	0.422667	0.211667	0.392	0.396	0.248667	0.785667	0.786667	0.729667	1.93333
11	SS	31	SS5	SS 31	SS	SS5 31	Cell.2	209500			SS6	21	31	1	0.0844667	0.105533	0.0741	0.416	0.200667	0.323333	0.476	0.171	0.692667	0.673	0.592	1.83333
11	SS	27	SS6	SS 27	SS	SS6 27	Cell.2	678500			SS6	21	31	1	0.0884	0.113733	0.0755333	0.410667	0.221667	0.215	0.563	0.0953333	0.536	0.664333	0.568333	2.06667
11	SS	31	SS6	SS 31	SS	SS6 31	Cell.2	177500			SS6	21	31	1	0.1108	0.143967	0.0975	0.440333	0.23	0.305	0.465	0.166	0.668	0.716333	0.631	2.13333
11	SS	27	SS7	SS 27	SS	SS7 27	Cell.2	563000			SS6	21	31	1	0.1029	0.133833	0.0939333	0.432	0.231333	0.342667	0.426333	0.204	0.728	0.784333	0.72	2.13333
11	SS	31	SS7	SS 31	SS	SS7 31	Cell.2	237500			SS7	4	31	1	0.2021	0.277767	0.182433	0.409	0.272	0.178333	0.55	0.081	0.486333	0.792333	0.715	2.53333
11	SS	27	SS8	SS 27	SS	SS8 27	Cell.2	501500			SS7	4	31	1	0.2031	0.275333	0.181967	0.407667	0.262333	0.188667	0.549333	0.086	0.500333	0.772667	0.692	2.43333
11	SS	31	SS8	SS 31	SS	SS8 31	Cell.2	294500			SS7	4	31	1	0.2134	0.2917	0.189667	0.413	0.268	0.172667	0.559333	0.077	0.469	0.768333	0.683667	2.46667
11	SS	27	SS9	SS 27	SS	SS9 27	Cell.2	755000			SS7	4	31	1	0.2211	0.2982	0.197933	0.407333	0.259	0.194333	0.546667	0.0886667	0.512333	0.77	0.689333	2.36667
11	SS	31	SS9	SS 31	SS	SS9 31	Cell.2	413500			SS7	4	31	1	0.2327	0.319267	0.2125	0.406333	0.271333	0.193	0.535333	0.09	0.518667	0.810667	0.74	2.5
11	WT	27	WT10	WT 27	WT	WT10 27	Cell.2	457500			SS7	7	31	1	0.190867	0.242333	0.1688	0.416	0.212	0.307333	0.480333	0.160667	0.677	0.700667	0.62	2.33333
11	WT	31	WT10	WT 31	WT	WT10 31	Cell.2	134500			SS7	7	31	1	0.183667	0.230233	0.1633	0.415	0.202	0.336667	0.461	0.183	0.713667	0.695667	0.618	2.23333
11	WT	27	WT11	WT 27	WT	WT11 27	Cell.2	384000			SS7	7	31	1	0.191033	0.248233	0.1703	0.420333	0.230667	0.284	0.485	0.146333	0.651	0.734667	0.655333	2.53333
11	WT	31	WT11	WT 31	WT	WT11 31	Cell.2	237500			SS7	7	31	1	0.181867	0.229067	0.161033	0.418	0.206	0.326333	0.467333	0.175333	0.701667	0.695667	0.616333	2.26667
11	WT	27	WT12	WT 27	WT	WT12 27	Cell.2	665500			SS7	7	31	1	0.1879	0.234933	0.164533	0.419	0.200333	0.325	0.475	0.171333	0.694333	0.669333	0.586667	2.2
11	WT	31	WT12	WT 31	WT	WT12 31	Cell.2	134500			SS7	11	31	1	0.200333	0.285133	0.1785	0.412667	0.297	0.105667	0.596667	0.0443333	0.321333	0.796333	0.71	2.73333
11	WT	27	WT13	WT 27	WT	WT13 27	Cell.2	580500			SS7	11	31	1	0.231067	0.335933	0.2092	0.412667	0.312667	0.096	0.591667	0.0403333	0.298	0.828667	0.750667	2.9
11	WT	31	WT13	WT 31	WT	WT13 31	Cell.2	85000			SS7	11	31	1	0.240867	0.351	0.211767	0.400333	0.313667	0.0206667	0.669	0.008	0.0666667	0.792	0.697333	2.93333
11	WT	27	WT14	WT 27	WT	WT14 27	Cell.2	450500			SS7	11	31	1	0.190833	0.280367	0.179767	0.37	0.319333	0.0346667	0.646333	0.0143333	0.119	0.888667	0.837333	2.96667
11	WT	31	WT14	WT 31	WT	WT14 31	Cell.2	44000			SS7	11	31	1	0.194767	0.285467	0.1857	0.358333	0.318	0.022	0.660333	0.008	0.0706667	0.909667	0.868333	2.93333
11	WT	27	WT15	WT 27	WT	WT15 27	Cell.2	416500			SS7	15	31	1	0.171533	0.2129	0.156767	0.396333	0.194	0.366333	0.439333	0.209	0.759333	0.737	0.674	1.8
11	WT	31	WT15	WT 31	WT	WT15 31	Cell.2	20550			SS7	15	31	1	0.1874	0.2338	0.1721	0.397667	0.198333	0.366333	0.435333	0.210667	0.761	0.753	0.691333	1.83333
11	WT	27	WT16	WT 27	WT	WT16 27	Cell.2	340500			SS7	15	31	1	0.187267	0.2405	0.169667	0.407	0.221333	0.306	0.472667	0.162333	0.684667	0.753	0.682333	2.03333
11	WT	31	WT16	WT 31	WT	WT16 31	Cell.2	65950			SS7	15	31	1	0.184	0.242167	0.168167	0.416333	0.240333	0.291	0.468333	0.155667	0.669333	0.786667	0.719333	2.23333
11	WT	27	WT17	WT 27	WT	WT17 27	Cell.2	435500			SS7	15	31	1	0.197367	0.259167	0.1787	0.415	0.238	0.277667	0.483667	0.143667	0.649667	0.766	0.693667	2.2
11	WT	31	WT17	WT 31	WT	WT17 31	Cell.2	102450			SS7	18	31	1	0.191	0.258667	0.1776	0.404333	0.261333	0.24	0.498667	0.120333	0.608	0.834	0.775667	2.4
11	WT	27	WT18	WT 27	WT	WT18 27	Cell.2	547500			SS7	18	31	1	0.163233	0.2175	0.1545	0.399333	0.249333	0.292333	0.459	0.160667	0.684667	0.864	0.818	2.3
11	WT	31	WT18	WT 31	WT	WT18 31	Cell.2	77700			SS7	18	31	1	0.1884	0.256033	0.1716	0.41	0.265	0.217	0.518	0.105667	0.557	0.806667	0.737333	2.46667
11	SS	27	SS1	SS 27	SS	SS1 27	Cell.3	677500			SS7	18	31	1	0.218967	0.307533	0.185233	0.425	0.286667	0.0983333	0.617333	0.0483333	0.256333	0.743667	0.638667	2.63333
11	SS	31	SS1	SS 31	SS	SS1 31	Cell.3	253500			SS7	18	31	1	0.2175	0.300167	0.191933	0.410333	0.276333	0.140667	0.583333	0.0613333	0.4	0.771333	0.684667	2.53333
11	SS	27	SS19	SS 27	SS	SS19 27	Cell.3	730500			SS7	21	31	1	0.170267	0.2265	0.156033	0.392	0.247667	0.225667	0.526667	0.107333	0.580333	0.800333	0.734333	2.3
11	SS	31	SS19	SS 31	SS	SS19 31	Cell.3	267000			SS7	21	31	1	0.170267	0.231033	0.156767	0.399667	0.262667	0.212667	0.524333	0.101667	0.558333	0.818333	0.753667	2.43333
11	SS	27	SS2	SS 27	SS	SS2 27	Cell.3	629000			SS7	21	31	1	0.160133	0.224367	0.145967	0.410667	0.286333	0.161333	0.552333	0.0733333	0.453667	0.819667	0.746667	2.66667
11	SS	31	SS2	SS 31	SS	SS2 31	Cell.3	223000			SS7	21	31	1	0.164567	0.233467	0.156033	0.421333	0.295667	0.224667	0.48	0.117667	0.584	0.891667	0.846667	2.73333
11	SS	27	SS3	SS 27	SS	SS3 27	Cell.3	526000			SS7	21	31	1	0.154567	0.217967	0.1497	0.411667	0.290667	0.248333	0.460667	0.138667	0.627333	0.936333	0.909667	2.66667
11	SS	31	SS3	SS 31	SS	SS3 31	Cell.3	236000			SS8	4	31	1	0.1956	0.260133	0.178767	0.387333	0.248	0.211667	0.540333	0.098	0.554	0.794667	0.727	2.26667
11	SS	27	SS4	SS 27	SS	SS4 27	Cell.3	548000			SS8	4	31	1	0.187233	0.247533	0.171667	0.385	0.243667	0.224667	0.532	0.106	0.576333	0.794667	0.728667	2.23333
11	SS	31	SS4	SS 31	SS	SS4 31	Cell.3	160000			SS8	4	31	1	0.190867	0.260267	0.171933	0.401	0.266667	0.172	0.561333	0.077	0.471667	0.785667	0.707667	2.5
11	SS	27	SS5	SS 27	SS	SS5 27	Cell.3	526000			SS8	4	31	1	0.208	0.272067	0.1892	0.388	0.235333	0.235333	0.529667	0.111333	0.593333	0.772333	0.702667	2.2
11	SS	31	SS5	SS 31	SS	SS5 31	Cell.3	173000			SS8	4	31	1	0.222533	0.293633	0.2046	0.385333	0.241667	0.231333	0.527333	0.109667	0.592	0.797333	0.733667	2.23333
11	SS	27	SS6	SS 27	SS	SS6 27	Cell.3	559000			SS8	7	31	1	0.187267	0.230067	0.166167	0.404333	0.185667	0.353667	0.461333	0.192333	0.733333	0.667	0.591667	1.8
11	SS	31	SS6	SS 31	SS	SS6 31	Cell.3	245000			SS8	7	31	1	0.163733	0.2023	0.147867	0.402667	0.190333	0.368667	0.440667	0.209333	0.755667	0.708333	0.64	2.1
11	SS	27	SS7	SS 27	SS	SS7 27	Cell.3	610500			SS8	7	31	1	0.169767	0.2175	0.151533	0.416	0.219	0.304	0.477333	0.159333	0.677	0.723	0.645	2.4
11	SS	31	SS7	SS 31	SS	SS7 31	Cell.3	193500			SS8	7	31	1	0.208167	0.252933	0.186167	0.401667	0.177	0.383333	0.439333	0.218667	0.767667	0.670667	0.599667	1.93333
11	SS	27	SS8	SS 27	SS	SS8 27	Cell.3	598500			SS8	7	31	1	0.196733	0.244933	0.177667	0.402333	0.197667	0.351	0.451333	0.194667	0.737333	0.717667	0.649	2.16667
11	SS	31	SS8	SS 31	SS	SS8 31	Cell.3	198000			SS8	11	31	1	0.231033	0.328567	0.207867	0.388667	0.296667	0.0593333	0.643667	0.0236667	0.2	0.806333	0.725333	2.73333
11	SS	27	SS9	SS 27	SS	SS9 27	Cell.3	705500			SS8	11	31	1	0.226667	0.327267	0.205267	0.398333	0.307667	0.071	0.621667	0.0286667	0.234	0.824667	0.747	2.83333
11	SS	31	SS9	SS 31	SS	SS9 31	Cell.3	489500			SS8	11	31	1	0.215533	0.314867	0.193933	0.401	0.315333	0.044	0.640333	0.017	0.158	0.821333	0.738667	2.93333
11	WT	27	WT10	WT 27	WT	WT10 27	Cell.3	472500			SS8	11	31	1	0.234333	0.3402	0.2087	0.399333	0.311	0.035	0.654	0.0133333	0.112333	0.806667	0.718667	2.86667
11	WT	31	WT10	WT 31	WT	WT10 31	Cell.3	71850			SS8	11	31	1	0.2562	0.3765	0.228667	0.4	0.319667	0.021	0.659333	0.008	0.077	0.815667	0.728667	2.96667
11	WT	27	WT11	WT 27	WT	WT11 27	Cell.3	416500			SS8	15	31	1	0.165333	0.201767	0.150767	0.388	0.180333	0.382667	0.437333	0.219333	0.775	0.714	0.650667	1.63333
11	WT	31	WT11	WT 31	WT	WT11 31	Cell.3	232000			SS8	15	31	1	0.161567	0.194267	0.1475	0.385667	0.167667	0.411333	0.421	0.244333	0.802667	0.696667	0.636333	1.56667
11	WT	27	WT12	WT 27	WT	WT12 27	Cell.3	667000			SS8	15	31	1	0.166667	0.207867	0.1527	0.397	0.197667	0.362333	0.439667	0.206333	0.755333	0.747667	0.685	1.83333
11	WT	31	WT12	WT 31	WT	WT12 31	Cell.3	111400			SS8	15	31	1	0.1719	0.218133	0.156167	0.405667	0.212	0.33	0.458	0.180333	0.716333	0.746333	0.678333	1.93333
11	WT	27	WT13	WT 27	WT	WT13 27	Cell.3	717000			SS8	15	31	1	0.178933	0.2319	0.164367	0.405667	0.228333	0.307333	0.464667	0.166	0.692667	0.785667	0.722333	2.13333
11	WT	31	WT13	WT 31	WT	WT13 31	Cell.3	80650			SS8	18	31	1	0.198533	0.260633	0.176267	0.409667	0.238333	0.237667	0.524	0.115	0.581667	0.74	0.658	2.2
11	WT	27	WT14	WT 27	WT	WT14 27	Cell.3	829500			SS8	18	31	1	0.191533	0.250667	0.170333	0.403667	0.235333	0.234	0.530333	0.111	0.577667	0.738667	0.657667	2.16667
11	WT	31	WT14	WT 31	WT	WT14 31	Cell.3	60100			SS8	18	31	1	0.193167	0.257667	0.173467	0.402333	0.250333	0.209333	0.540667	0.0966667	0.542333	0.766333	0.688	2.3
11	WT	27	WT15	WT 27	WT	WT15 27	Cell.3	501500			SS8	18	31	1	0.173867	0.225833	0.159667	0.397333	0.230333	0.286333	0.484	0.147667	0.669333	0.787	0.723333	2.13333
11	WT	31	WT15	WT 31	WT	WT15 31	Cell.3	44000			SS8	18	31	1	0.172867	0.2242	0.154633	0.41	0.228333	0.271667	0.499333	0.135667	0.637667	0.737333	0.659667	2.1
11	WT	27	WT16	WT 27	WT	WT16 27	Cell.3	423500			SS8	21	31	1	0.183633	0.2559	0.170533	0.408333	0.282	0.200667	0.517667	0.0976667	0.535	0.848333	0.788667	2.6
11	WT	31	WT16	WT 31	WT	WT16 31	Cell.3	59800			SS8	21	31	1	0.183133	0.253767	0.166533	0.424333	0.278	0.212333	0.509333	0.105667	0.547667	0.814333	0.743	2.53333
11	WT	27	WT17	WT 27	WT	WT17 27	Cell.3	615500			SS8	21	31	1	0.158033	0.2201	0.144433	0.423	0.281667	0.205667	0.512667	0.100667	0.538667	0.821	0.751	2.6
11	WT	31	WT17	WT 31	WT	WT17 31	Cell.3	133350			SS8	21	31	1	0.195267	0.2711	0.174733	0.425667	0.280333	0.183	0.537	0.0846667	0.49	0.788333	0.706	2.6
11	WT	27	WT18	WT 27	WT	WT18 27	Cell.3	565500			SS8	21	31	1	0.183333	0.253633	0.166067	0.402	0.277	0.156	0.567333	0.0693333	0.441667	0.804	0.728333	2.56667
11	WT	31	WT18	WT 31	WT	WT18 31	Cell.3	23350			SS9	4	31	1	0.2108	0.272233	0.186367	0.374	0.225667	0.177667	0.596667	0.0746667	0.484667	0.714667	0.632	2.1
11	SS	27	SS1	SS 27	SS	SS1 27	Cell.4	740500			SS9	4	31	1	0.201967	0.2608	0.179067	0.375	0.225	0.185	0.589667	0.0786667	0.500333	0.719	0.637667	2.06667
11	SS	31	SS1	SS 31	SS	SS1 31	Cell.4	333000			SS9	4	31	1	0.1943	0.255067	0.171933	0.381	0.238667	0.162667	0.599	0.068	0.453667	0.732	0.648333	2.2
11	SS	27	SS19	SS 27	SS	SS19 27	Cell.4	624500			SS9	4	31	1	0.204933	0.263733	0.182	0.377	0.223	0.199667	0.578	0.086	0.526667	0.719	0.638333	2.03333
[truncated: 643 more rows]
